# Supplementary material for: Causal effects of inflammatory bowel diseases on the risk of kidney stone disease: a two-sample bidirectional mendelian randomization
Source: BMC Urol. 2023 Oct 12;23:162. doi: 10.1186/s12894-023-01332-4 (PMC10571288; doi:10.1186/s12894-023-01332-4)
Supplement: Supplementary file 1 — Additional file 1. Specific characteristics of SNPs screened out for exposure (IBD, CD and UC; IBD (val), CD (val) and UC (val); KSD). [file 12894_2023_1332_MOESM1_ESM.xlsx]

## Sheet: Contents
Additional file1: Supplementary Tables
Supp Table 1: Detailed information about removed SNPs
Supp Table 2: Specific characteristics of SNPs screened out for IBD in test group
Supp Table 3: Specific characteristics of SNPs screened out for CD in test group
Supp Table 4: Specific characteristics of SNPs screened out for UC in test group
Supp Table 5: Specific characteristics of SNPs screened out for IBD in validation group
Supp Table 6: Specific characteristics of SNPs screened out for CD in validation group
Supp Table 7: Specific characteristics of SNPs screened out for UC in validation group
Supp Table 8: Specific characteristics of SNPs screened out for KSD (outcome is IBD)
Supp Table 9: Specific characteristics of SNPs screened out for KSD (outcome is CD)
Supp Table 10: Specific characteristics of SNPs screened out for KSD (outcome is UC)

## Sheet: Supp Table 1
MR-PRESSO outlier test
Exposure	Outcome	Horizontal pleiotropy outliers
IBD	KSD	rs1131095,rs3792111,rs56235845
IBD(val)	KSD	rs4976646,rs6708373,rs9836291,rs79980175
CD	KSD	rs1148246,rs3816234,rs9836291
CD(val)	KSD	rs3197999,rs6738490,rs79980175,rs34779708
UC	KSD	rs1131095,rs67111717
UC(val)	KSD	rs4976646,rs9836291
KSD	IBD	rs10051765
KSD	CD	rs10051765
KSD	UC	rs10051765, rs111396769, rs1010269
Palindromic
Exposure	Outcome	Palindromic
IBD	calculus	rs10746475, rs11739135, rs1267496, rs1319951, rs1887428, rs2488398, rs35730213, rs4712528, rs62180107, rs77272631, rs8056255
CD	calculus	rs1887428, rs2581828, rs2675670, rs35730213, rs7195228, rs7753014
UC	calculus	rs11645239, rs1811711, rs1887428, rs2816954, rs6658353, rs7203363, rs7544646, rs9267798
IBD(val)	calculus	NA
CD(val)	calculus	NA
UC(val)	calculus	NA
KSD	IBD	rs2585442, rs2924808, rs71606723
KSD	CD	rs2585442, rs2924808, rs71606723
KSD	UC	rs2585442, rs2924808, rs71606723
IBD, inflammatory bowel disease; CD, Crohn's disease; UC, ulcerative colitis; val, validation

## Sheet: Supp Table 2
Exposure	Outcome	SNP	Gene	Function	Chr	Position	EA	NEA	Betaexposure	SEexposure	p-valueexposure	Samplesizeexposure	Betaoutcome	SEoutcome	p-valueoutcome	EAFoutcome	Samplesizeoutcome	F statistics
IBD	KSD	rs12136659	RP1-15D23.2	intron	1	172844250	C	T	0.087	0.0142	1.02e-09	59957	0.04	0.023	0.0825905	0.3041	218414	37.5372
IBD	KSD	rs3820330	RNF186	upstream	1	20142413	A	C	-0.0892	0.014	1.72e-10	59957	-0.0368	0.0231	0.1113	0.2945	218414	40.5951
IBD	KSD	rs7532133	ITLN1	intron	1	160851534	G	A	0.0789	0.0134	3.83e-09	59957	-0.0257	0.0225	0.2534	0.6782	218414	34.6692
IBD	KSD	rs11209013	IL23R	intron	1	67656286	G	A	0.0773	0.0124	4.46e-10	59957	-0.022	0.0211	0.2964	0.4994	218414	38.8611
IBD	KSD	rs112936798	MACF1	intron	1	39802381	C	A	-0.1844	0.0332	2.89e-08	59957	-0.0422	0.0518	0.4149	0.04372	218414	30.8493
IBD	KSD	rs4276914	KRTCAP2	intron	1	155142229	A	G	0.0783	0.0125	3.15e-10	59957	0.0168	0.0212	0.4272	0.5266	218414	39.2377
IBD	KSD	rs1268339	SCNN1D	upstream	1	1215424	C	T	0.0907	0.0163	2.75e-08	59957	0.0097	0.0226	0.668399	0.344	218414	30.9627
IBD	KSD	rs1317209	RNF186	downstream	1	20140036	A	G	0.1164	0.016	3.79e-13	59957	-0.0096	0.0255	0.7061	0.2212	218414	52.9256
IBD	KSD	rs3024493	IL10	intron	1	206943968	A	C	0.1911	0.0165	4.04e-31	59957	-0.0104	0.0292	0.7217	0.1562	218414	134.139
IBD	KSD	rs10800309	FCGR2A	upstream	1	161472158	G	A	-0.123	0.0133	1.94e-20	59957	-0.0057	0.0219	0.7958	0.6283	218414	85.5277
IBD	KSD	rs11581607	IL23R	intron	1	67707690	A	G	-0.6578	0.0294	4.59e-111	59957	0.0071	0.0511	0.8892	0.04593	218414	500.603
IBD	KSD	rs1336900	HORMAD1	missense	1	150679033	A	G	-0.0848	0.0128	2.98e-11	59957	-0.0016	0.0215	0.941	0.4032	218414	43.8906
IBD	KSD	rs62183956	snoU13	downstream	2	219046122	T	C	-0.078	0.0125	4.49e-10	59957	-0.0328	0.0214	0.125	0.5639	218414	38.9376
IBD	KSD	rs7608697	PUS10	intron	2	61204641	C	A	0.1395	0.0126	1.67e-28	59957	0.0307	0.0218	0.1596	0.3684	218414	122.577
IBD	KSD	rs55946629	Y_RNA	upstream	2	43851246	A	C	0.1298	0.018	5.45e-13	59957	-0.0405	0.0388	0.2959	0.08185	218414	52.0001
IBD	KSD	rs11677002	FOSL2	upstream	2	28614401	C	T	-0.0931	0.0126	1.37e-13	59957	0.0155	0.0212	0.4643	0.4675	218414	54.5957
IBD	KSD	rs13422838	ITGAV	intron	2	187502846	C	T	-0.1143	0.0205	2.56e-08	59957	0.0246	0.0414	0.552699	0.06913	218414	31.0874
IBD	KSD	rs72852162	TEX41	intron	2	145486323	C	A	-0.1129	0.0202	2.3e-08	59957	0.0163	0.0316	0.604999	0.1294	218414	31.2381
IBD	KSD	rs1558619	IL1RL1	intron	2	102931550	T	G	-0.0843	0.0123	8.9e-12	59957	0.0072	0.0211	0.7327	0.491	218414	46.9726
IBD	KSD	rs6740847	ITGA4	intergenic	2	182308352	G	A	-0.0924	0.0125	1.22e-13	59957	0.0042	0.0215	0.8465	0.6007	218414	54.6417
IBD	KSD	rs76286777	DNAJC27	upstream	2	25195577	C	T	0.0996	0.0151	4.65e-11	59957	0.0052	0.0307	0.865	0.1356	218414	43.5076
IBD	KSD	rs4676408	GPR35	downstream	2	241574401	A	G	0.1011	0.013	7.63e-15	59957	-0.0018	0.0219	0.9337	0.6332	218414	60.4805
IBD	KSD	rs503734	IMPG2	intron	3	101023748	G	A	-0.0692	0.0124	2.67e-08	59957	-0.0185	0.0213	0.3851	0.5614	218414	31.1436
IBD	KSD	rs2593855	FOXP1	intron	3	71175533	T	C	-0.0832	0.014	2.54e-09	59957	0.0146	0.023	0.5263	0.3046	218414	35.3176
IBD	KSD	rs56116661	LPP	intron	3	188401160	T	C	-0.1	0.0163	9.27e-10	59957	-0.0084	0.0253	0.7391	0.2241	218414	37.6378
IBD	KSD	rs62324212	IL21-AS1	intron	4	123560939	A	C	0.0886	0.0127	2.67e-12	59957	0.037	0.0215	0.0848496	0.5862	218414	48.6698
IBD	KSD	rs11734570	RP11-500G9.1	intergenic	4	38588453	A	G	0.0694	0.0127	4.8e-08	59957	0.0239	0.0212	0.2582	0.463	218414	29.8615
IBD	KSD	rs6873866	ERAP2	intron	5	96249648	C	T	-0.0919	0.0128	6.15e-13	59957	0.0355	0.0218	0.1031	0.6211	218414	51.5479
IBD	KSD	rs4957256	RP11-357F12.1	intergenic	5	40207142	T	C	-0.1179	0.0155	3.37e-14	59957	0.0304	0.0235	0.1965	0.2805	218414	57.8581
IBD	KSD	rs17656349	CAMK2A	intron	5	149605994	T	C	0.0731	0.0125	5.17e-09	59957	0.0258	0.0218	0.2355	0.6062	218414	34.1991
IBD	KSD	rs341295	RPL7L1P4	intergenic	5	111848890	T	C	0.0702	0.0124	1.45e-08	59957	-0.0129	0.0212	0.5439	0.4544	218414	32.0502
IBD	KSD	rs62378712	RNF145	intron	5	158614045	C	T	-0.0776	0.0142	4.23e-08	59957	-0.0149	0.0256	0.5619	0.2171	218414	29.8639
IBD	KSD	rs6579807	ZNF300	upstream	5	150286845	T	C	0.125	0.0189	4.01e-11	59957	0.0153	0.0313	0.6254	0.1313	218414	43.7418
IBD	KSD	rs10041497	NDFIP1	intron	5	141514582	C	T	0.0819	0.0129	1.95e-10	59957	0.0073	0.0222	0.743401	0.657	218414	40.3077
IBD	KSD	rs1445004	RP11-386E5.1	upstream	5	40414419	T	C	0.1689	0.0127	3.48e-40	59957	-0.0052	0.0213	0.8083	0.5686	218414	176.869
IBD	KSD	rs755374	AC008697.1	intron	5	158829294	T	C	0.1767	0.0134	1.59e-39	59957	0.0006	0.0231	0.9804	0.3001	218414	173.886
IBD	KSD	rs212402	RP1-111C20.4	intron	6	159472295	A	G	-0.0743	0.013	1.06e-08	59957	-0.0582	0.0232	0.0120901	0.7045	218414	32.6656
IBD	KSD	rs143210366	MCCD1	upstream	6	31492353	G	T	0.2836	0.036	3.14e-15	59957	0.0797	0.0474	0.0924294	0.05307	218414	62.0594
IBD	KSD	rs35171809	FGFR1OP	intron	6	167432766	G	A	0.1088	0.0123	1.16e-18	59957	0.0285	0.0213	0.1811	0.4243	218414	78.2434
IBD	KSD	rs145568234	XXbac-BPG154L12.5	intron	6	32247045	G	T	0.86	0.0476	4.73e-73	59957	0.2324	0.186	0.2115	0.003459	218414	326.425
IBD	KSD	rs62408218	BACH2	intron	6	90931858	T	C	-0.0818	0.0129	2.4e-10	59957	-0.0207	0.0239	0.3867	0.2654	218414	40.2094
IBD	KSD	rs34140409	NELFE	intron	6	31923654	T	C	-0.1583	0.0237	2.28e-11	59957	-0.009	0.0437	0.8369	0.1455	218414	44.6134
IBD	KSD	rs6933404	AL356739.1	intergenic	6	137959235	C	T	0.0863	0.0149	6.64e-09	59957	0.0015	0.0269	0.9557	0.1888	218414	33.5466
IBD	KSD	rs11152949	RP11-282C5.1	intergenic	6	106449085	G	A	0.1019	0.0133	1.56e-14	59957	0.0006	0.0246	0.9811	0.2459	218414	58.7009
IBD	KSD	rs10953551	PIGCP2	intergenic	7	107480901	G	A	-0.1033	0.0127	4.94e-16	59957	0.0374	0.0218	0.0852806	0.6149	218414	66.1597
IBD	KSD	rs149169037	EEF1A1P27	intergenic	7	20581696	A	G	-0.1338	0.0242	3.26e-08	59957	-0.0644	0.0421	0.1265	0.06781	218414	30.569
IBD	KSD	rs62482552	RPS29P15	upstream	7	100522355	A	G	-0.0737	0.0131	1.97e-08	59957	-0.0332	0.0218	0.1272	0.6062	218414	31.6514
IBD	KSD	rs11768365	GRID2IP	intron	7	6545188	G	A	-0.0837	0.0152	3.88e-08	59957	0.025	0.0242	0.3024	0.2537	218414	30.3224
IBD	KSD	rs243505	CUL1	intron	7	148435339	G	A	-0.0805	0.0128	3.04e-10	59957	-0.0101	0.0217	0.6425	0.3753	218414	39.5523
IBD	KSD	rs1456896	AC020743.3	upstream	7	50304461	T	C	0.0879	0.0133	4.5e-11	59957	-0.0091	0.0233	0.6967	0.7112	218414	43.6792
IBD	KSD	rs938650	LINC00824	intron	8	129552540	A	G	-0.1074	0.0189	1.41e-08	59957	-0.0534	0.0331	0.1069	0.116	218414	32.2913
IBD	KSD	rs4380956	RP11-136O12.2	intron	8	126529074	A	G	0.0907	0.0127	1.12e-12	59957	0.0173	0.0235	0.4633	0.7218	218414	51.0043
IBD	KSD	rs78771661	HR	intron	8	21986850	T	C	-0.3848	0.0669	8.95e-09	59957	0.0234	0.1103	0.8318	0.009685	218414	33.084
IBD	KSD	rs10114470	TNFSF15	3_prime_UTR	9	117547772	C	T	0.1475	0.0137	4.1e-27	59957	-0.0074	0.0251	0.7671	0.773	218414	115.916
IBD	KSD	rs3829110	CARD9	upstream	9	139269198	G	A	0.1574	0.0125	3.52e-36	59957	-0.0054	0.0213	0.8003	0.4169	218414	158.558
IBD	KSD	rs2384352	CREM	intron	10	35492832	G	A	0.0951	0.0131	3.12e-13	59957	-0.0489	0.022	0.0263797	0.3597	218414	52.7009
IBD	KSD	rs6584282	LINC01475	intron	10	101286495	G	A	-0.152	0.0124	1.19e-34	59957	-0.0441	0.0211	0.0366598	0.5295	218414	150.26
IBD	KSD	rs1250573	ZMIZ1	intron	10	81042475	A	G	-0.098	0.0138	1.11e-12	59957	-0.0294	0.022	0.1804	0.3663	218414	50.4306
IBD	KSD	rs10761659	ZNF365	intergenic	10	64445564	G	A	0.1585	0.0126	2.3e-36	59957	-0.0215	0.0211	0.3094	0.5286	218414	158.24
IBD	KSD	rs7918084	EIF2S2P3	non_coding_transcript_exon	10	94429467	T	C	0.071	0.0125	1.38e-08	59957	0.017	0.0212	0.4218	0.5501	218414	32.2624
IBD	KSD	rs10826797	CCND3P1	downstream	10	30690376	T	G	-0.099	0.0136	3.99e-13	59957	0.0149	0.0223	0.5053	0.3426	218414	52.9898
IBD	KSD	rs111456533	RP11-12J10.3	intron	10	126439381	A	G	-0.1031	0.017	1.18e-09	59957	0.0188	0.0334	0.5736	0.1112	218414	36.7807
IBD	KSD	rs11221335	ETS1	intron	11	128385906	C	T	0.0827	0.0148	2.44e-08	59957	0.0178	0.0249	0.4751	0.2342	218414	31.2239
IBD	KSD	rs11236797	RP11-672A2.7	upstream	11	76299649	A	C	0.1488	0.0125	7.19e-33	59957	0.0082	0.0215	0.7013	0.4066	218414	141.705
IBD	KSD	rs117981694	MUC19	intron	12	40822098	A	G	0.3452	0.0411	4.53e-17	59957	-0.0723	0.0655	0.2698	0.02681	218414	70.5437
IBD	KSD	rs12825700	IFNG-AS1	intron	12	68492980	A	G	0.1324	0.0127	1.27e-25	59957	-0.0236	0.0226	0.2965	0.3234	218414	108.685
IBD	KSD	rs11066188	HECTD4	intron	12	112610714	A	G	0.0874	0.013	1.76e-11	59957	-0.0181	0.0217	0.4044	0.379	218414	45.1998
IBD	KSD	rs3897234	RP11-545M8.4	intron	13	27542030	C	T	0.0971	0.0145	1.9e-11	59957	-0.0349	0.0247	0.1576	0.2433	218414	44.8438
IBD	KSD	rs140933577	LINC00598	intron	13	40837900	C	T	-0.1857	0.0305	1.13e-09	59957	0.0631	0.0565	0.2642	0.03531	218414	37.0701
IBD	KSD	rs194746	ZFP36L1	intergenic	14	69282887	T	C	0.0833	0.0124	1.84e-11	59957	0.023	0.0211	0.2753	0.5095	218414	45.1281
IBD	KSD	rs3850378	GALC	intron	14	88452338	C	T	0.1536	0.0207	1.1e-13	59957	0.0162	0.0385	0.6728	0.08069	218414	55.0607
IBD	KSD	rs1864239	ST20-MTHFS	intron	15	80205354	G	A	1.3366	0.1782	6.27e-14	59957	0.105	0.0446	0.0184502	0.06048	218414	56.2584
IBD	KSD	rs56062135	SMAD3	intron	15	67455630	T	C	0.1382	0.0145	1.37e-21	59957	-0.0096	0.0241	0.690699	0.2631	218414	90.8406
IBD	KSD	rs28374519	CLN3	intron	16	28489342	A	G	-0.1105	0.0137	6.55e-16	59957	-0.0429	0.0224	0.0558805	0.3411	218414	65.0554
IBD	KSD	rs16940202	RP11-542M13.2	upstream	16	86014241	C	T	0.113	0.0169	2.5e-11	59957	0.0383	0.0297	0.1981	0.1494	218414	44.7078
IBD	KSD	rs9934775	BRD7	intron	16	50383077	T	C	-0.1116	0.0172	8.77e-11	59957	0.0191	0.0302	0.5271	0.1407	218414	42.099
IBD	KSD	rs749910	NOD2	intron	16	50758849	A	G	0.1961	0.0138	7.83e-46	59957	-0.0174	0.0294	0.552901	0.1524	218414	201.928
IBD	KSD	rs7190426	PRKCB	intron	16	23855853	C	A	-0.0872	0.0155	2.06e-08	59957	0.0137	0.0306	0.653899	0.1368	218414	31.6497
IBD	KSD	rs11548656	PLCG2	missense	16	81916912	G	A	-0.2374	0.0362	5.18e-11	59957	-0.0148	0.0501	0.7681	0.04762	218414	43.0075
IBD	KSD	rs2301127	PRM3	5_prime_UTR	16	11367477	A	G	0.0783	0.0126	4.96e-10	59957	0.0063	0.0215	0.768999	0.5921	218414	38.6173
IBD	KSD	rs714910	CCL11	downstream	17	32617265	C	A	-0.0959	0.0139	6.23e-12	59957	-0.0144	0.0224	0.5215	0.3306	218414	47.6001
IBD	KSD	rs744166	STAT3	intron	17	40514201	G	A	-0.1109	0.0126	1.34e-18	59957	0.0063	0.0214	0.768999	0.4206	218414	77.4679
IBD	KSD	rs12936409	ZPBP2	intergenic	17	38043649	T	C	0.1406	0.0124	7.73e-30	59957	-0.0033	0.0211	0.877	0.5159	218414	128.566
IBD	KSD	rs80262450	PTPN2	intron	18	12818922	A	G	0.1581	0.019	1.04e-16	59957	0.0665	0.0323	0.0397	0.1209	218414	69.2399
IBD	KSD	rs4807569	SBNO2	intron	19	1123378	C	A	0.1281	0.0152	4.24e-17	59957	0.0418	0.0251	0.0956401	0.2324	218414	71.025
IBD	KSD	rs62126610	CTD-2540B15.12	intergenic	19	33749710	G	A	0.1407	0.0166	2.6e-17	59957	0.043	0.0291	0.1385	0.1559	218414	71.8409
IBD	KSD	rs11669299	CDC37	intergenic	19	10496621	T	C	-0.1107	0.0157	1.84e-12	59957	-0.0193	0.0279	0.4898	0.1716	218414	49.716
IBD	KSD	rs7256518	S1PR5	intron	19	10626375	A	G	-0.1665	0.0276	1.63e-09	59957	-0.0332	0.0507	0.5123	0.9534	218414	36.3924
IBD	KSD	rs6063502	RP13-379L11.3	intergenic	20	48955595	G	A	-0.0734	0.0134	4.55e-08	59957	-0.0433	0.0218	0.0468598	0.3851	218414	30.0042
IBD	KSD	rs154873	-	intergenic	20	57855032	A	G	-0.0813	0.0132	7.38e-10	59957	0.0151	0.0218	0.4869	0.3809	218414	37.9344
IBD	KSD	rs6062496	TNFRSF6B	intron	20	62329099	A	G	0.137	0.0129	2.83e-26	59957	-0.0076	0.0221	0.7314	0.6445	218414	112.788
IBD	KSD	rs6017342	HNF4A	downstream	20	43065028	C	A	0.1156	0.0135	1.07e-17	59957	-0.0038	0.0213	0.8574	0.5573	218414	73.3243
IBD	KSD	rs4256018	FERMT1	intron	20	6093889	G	T	0.0786	0.0138	1.23e-08	59957	-0.0011	0.0269	0.9665	0.1888	218414	32.4405
IBD	KSD	rs2836881	PCP4	intergenic	21	40466299	T	G	-0.1643	0.0146	1.96e-29	59957	0.0282	0.0245	0.2493	0.2475	218414	126.64
IBD	KSD	rs1297264	AJ006998.2	intron	21	16816017	G	A	-0.1462	0.0126	3.98e-31	59957	-0.0208	0.0215	0.334	0.3991	218414	134.634
IBD	KSD	rs5754100	UBE2L3	intron	22	21916166	C	T	0.1293	0.016	7.14e-16	59957	-0.0362	0.0233	0.1201	0.2956	218414	65.3066
IBD	KSD	rs5763793	HORMAD2	intron	22	30526632	T	G	0.0734	0.013	1.47e-08	59957	-0.0216	0.0216	0.3181	0.4036	218414	31.8791
IBD	KSD	rs2413583	AL031590.1	upstream	22	39659773	T	C	-0.1732	0.0171	4.6e-24	59957	-0.0231	0.0328	0.4813	0.1164	218414	102.59
IBD, inflammatory bowel disease; KSD, kidney stone disease; SNP, single nucleotide polymorphism; Chr, chromosome; EA, effect alleles; NEA, non effect alleles; EAF, effect allele frequency; SE, standard error

## Sheet: Supp Table 3
Exposure	Outcome	SNP	Gene	Function	Chr	Position	EA	NEA	Betaexposure	SEexposure	p-valueexposure	Samplesizeexposure	Betaoutcome	SEoutcome	p-valueoutcome	EAFoutcome	Samplesizeoutcome	F statistics
CD	KSD	rs7517847	IL23R	intron	1	67681669	G	T	-0.3447	0.0165	5.84e-97	40266	-0.0117	0.0212	0.580301	0.4408	218414	436.43
CD	KSD	rs6704109	RP1-15D23.2	intron	1	172857050	T	C	0.1748	0.0181	5.1e-22	40266	0.0459	0.0234	0.0501003	0.2833	218414	93.2665
CD	KSD	rs6679677	PHTF1	upstream	1	114303808	A	C	-0.2275	0.0286	1.77e-15	40266	-0.0181	0.0298	0.5431	0.1472	218414	63.2748
CD	KSD	rs3122605	IL10	intergenic	1	206955041	A	G	-0.1748	0.0227	1.24e-14	40266	0.0275	0.0293	0.3481	0.8441	218414	59.2968
CD	KSD	rs4316387	DENND1B	intron	1	197595569	C	T	-0.1292	0.0189	7.74e-12	40266	0.0242	0.0285	0.3953	0.8377	218414	46.7306
CD	KSD	rs12131079	ASH1L	intron	1	155359830	T	C	-0.1088	0.0174	3.99e-10	40266	0.0131	0.0226	0.5628	0.6689	218414	39.0984
CD	KSD	rs114802258	CD244	intron	1	160831855	T	C	-0.2245	0.0384	5.11e-09	40266	0.0375	0.0442	0.3968	0.06036	218414	34.1799
CD	KSD	rs55946629	Y_RNA	upstream	2	43851246	A	C	0.1755	0.0231	2.85e-14	40266	-0.0405	0.0388	0.2959	0.08185	218414	57.7205
CD	KSD	rs7608697	PUS10	intron	2	61204641	C	A	0.1229	0.0163	4.03e-14	40266	0.0307	0.0218	0.1596	0.3684	218414	56.8497
CD	KSD	rs34004493	SP140	intron	2	231154012	G	A	0.1258	0.0179	2e-12	40266	-0.0125	0.0255	0.6229	0.2176	218414	49.3918
CD	KSD	rs4343432	DNAJC27	intergenic	2	25161236	G	A	0.1123	0.0162	3.5e-12	40266	-0.0176	0.0217	0.4172	0.3829	218414	48.054
CD	KSD	rs11677002	FOSL2	upstream	2	28614401	C	T	-0.1124	0.0163	4.57e-12	40266	0.0155	0.0212	0.4643	0.4675	218414	47.5508
CD	KSD	rs6740847	ITGA4	intergenic	2	182308352	G	A	-0.104	0.0161	9.72e-11	40266	0.0042	0.0215	0.8465	0.6007	218414	41.7268
CD	KSD	rs11683692	TEX41	intron	2	145509615	C	T	-0.2144	0.038	1.75e-08	40266	-0.0149	0.0411	0.716699	0.07144	218414	31.8334
CD	KSD	rs1583792	PLCL1	intron	2	198900288	T	C	-0.0882	0.016	3.26e-08	40266	-0.0273	0.0215	0.2026	0.4204	218414	30.3877
CD	KSD	rs56116661	LPP	intron	3	188401160	T	C	-0.1312	0.0212	5.67e-10	40266	-0.0084	0.0253	0.7391	0.2241	218414	38.2998
CD	KSD	rs6808936	ZBTB38	intron	3	141109321	G	A	0.0904	0.0161	1.93e-08	40266	0.0226	0.0212	0.2857	0.4527	218414	31.5272
CD	KSD	rs13107325	SLC39A8	missense	4	103188709	T	C	0.2006	0.0284	1.66e-12	40266	0.0475	0.0873	0.5863	0.01412	218414	49.8913
CD	KSD	rs62324212	IL21-AS1	intron	4	123560939	A	C	0.106	0.0163	8.02e-11	40266	0.037	0.0215	0.0848496	0.5862	218414	42.2899
CD	KSD	rs73243877	snoU13	intergenic	4	26047616	G	A	0.1164	0.0212	4.12e-08	40266	-0.0087	0.0302	0.7741	0.1429	218414	30.1463
CD	KSD	rs6451494	RP11-386E5.1	upstream	5	40411291	C	T	0.2605	0.0166	8.26e-56	40266	-0.0051	0.0213	0.8108	0.5686	218414	246.263
CD	KSD	rs2188962	C5orf56	intron	5	131770805	T	C	0.2004	0.016	5.59e-36	40266	-0.0233	0.0226	0.3044	0.3181	218414	156.876
CD	KSD	rs755374	AC008697.1	intron	5	158829294	T	C	0.1969	0.0174	1.38e-29	40266	0.0006	0.0231	0.9804	0.3001	218414	128.054
CD	KSD	rs6579807	ZNF300	upstream	5	150286845	T	C	0.1993	0.0244	3.44e-16	40266	0.0153	0.0313	0.6254	0.1313	218414	66.7168
CD	KSD	rs6873866	ERAP2	intron	5	96249648	C	T	-0.1314	0.0164	1.35e-15	40266	0.0355	0.0218	0.1031	0.6211	218414	64.1953
CD	KSD	rs181826	NDFIP1	intron	5	141526057	A	C	0.1162	0.0167	3.24e-12	40266	0.0067	0.0222	0.7614	0.6569	218414	48.4149
CD	KSD	rs112856973	TTC33	intron	5	40530242	C	T	-0.1612	0.0243	3.61e-11	40266	-0.0881	0.0275	0.00136801	0.1807	218414	44.0066
CD	KSD	rs145568234	XXbac-BPG154L12.5	intron	6	32247045	G	T	0.8602	0.0633	4.31e-42	40266	0.2324	0.186	0.2115	0.003459	218414	184.668
CD	KSD	rs35171809	FGFR1OP	intron	6	167432766	G	A	0.1566	0.0159	9.07e-23	40266	0.0285	0.0213	0.1811	0.4243	218414	97.0039
CD	KSD	rs111281598	MICA	5_prime_UTR	6	31367874	C	T	0.2745	0.0316	4.17e-18	40266	0.0946	0.0809	0.2423	0.01678	218414	75.4589
CD	KSD	rs73516754	RP11-282C5.1	intergenic	6	106473270	C	A	0.1423	0.0169	4.04e-17	40266	0.0042	0.0245	0.8636	0.2468	218414	70.8984
CD	KSD	rs9501641	TBC1D22B	intergenic	6	32450319	T	C	0.3027	0.0432	2.57e-12	40266	0.1601	0.059	0.00664599	0.03481	218414	49.0973
CD	KSD	rs212409	TAGAP	upstream	6	159470058	A	G	-0.1096	0.0162	1.49e-11	40266	-0.0402	0.0214	0.0608107	0.5808	218414	45.7711
CD	KSD	rs1012636	CDKAL1	intron	6	20674811	T	G	0.1291	0.0198	7.01e-11	40266	0.0238	0.0239	0.3195	0.7324	218414	42.513
CD	KSD	rs1321859	RP11-374I15.1	intergenic	6	91011673	T	C	-0.1049	0.0172	1.18e-09	40266	-0.0219	0.0247	0.3757	0.2402	218414	37.1958
CD	KSD	rs9482770	RSPO3	intron	6	127443092	C	T	0.0987	0.0162	1.01e-09	40266	0.0127	0.0213	0.5498	0.4423	218414	37.1197
CD	KSD	rs9656588	AC020743.3	upstream	7	50306780	C	T	0.1183	0.0173	8.73e-12	40266	-0.0087	0.0233	0.7099	0.7112	218414	46.7603
CD	KSD	rs4380956	RP11-136O12.2	intron	8	126529074	A	G	0.132	0.0165	1.15e-15	40266	0.0173	0.0235	0.4633	0.7218	218414	64
CD	KSD	rs938650	LINC00824	intron	8	129552540	A	G	-0.1747	0.0247	1.65e-12	40266	-0.0534	0.0331	0.1069	0.116	218414	50.0256
CD	KSD	rs79832570	SPATC1	intron	8	145097720	C	T	0.2234	0.0344	8.9e-11	40266	0.0028	0.0386	0.9423	0.08728	218414	42.1745
CD	KSD	rs4077515	CARD9	missense	9	139266496	T	C	0.1848	0.0162	3.14e-30	40266	-0.0032	0.0213	0.8809	0.4172	218414	130.129
CD	KSD	rs10114470	TNFSF15	3_prime_UTR	9	117547772	C	T	0.1687	0.0177	1.76e-21	40266	-0.0074	0.0251	0.7671	0.773	218414	90.8414
CD	KSD	rs10822050	ZNF365	intergenic	10	64438771	C	T	0.1827	0.0162	2.35e-29	40266	-0.0237	0.0216	0.2725	0.3963	218414	127.188
CD	KSD	rs6584282	LINC01475	intron	10	101286495	G	A	-0.1658	0.016	3.44e-25	40266	-0.0441	0.0211	0.0366598	0.5295	218414	107.381
CD	KSD	rs1250573	ZMIZ1	intron	10	81042475	A	G	-0.1522	0.0179	1.92e-17	40266	-0.0294	0.022	0.1804	0.3663	218414	72.2975
CD	KSD	rs2002695	HNRNPA1P32	downstream	10	30805480	G	A	-0.1293	0.0189	8.31e-12	40266	-0.0019	0.0232	0.9331	0.2987	218414	46.803
CD	KSD	rs10884966	RP11-525A16.4	downstream	10	112185596	A	G	0.1131	0.0171	4.13e-11	40266	0.041	0.022	0.0625806	0.3614	218414	43.7455
CD	KSD	rs61839660	IL2RA	intron	10	6094697	T	C	0.1468	0.0261	1.98e-08	40266	-0.0028	0.0527	0.9571	0.04075	218414	31.6352
CD	KSD	rs11236797	RP11-672A2.7	upstream	11	76299649	A	C	0.176	0.0161	8.51e-28	40266	0.0082	0.0215	0.7013	0.4066	218414	119.502
CD	KSD	rs34635748	MUC19	intron	12	40824663	T	C	0.4794	0.0504	1.95e-21	40266	-0.0726	0.0655	0.2682	0.02682	218414	90.4763
CD	KSD	rs28999107	LTBR	intron	12	6493100	T	G	0.1083	0.0178	1.06e-09	40266	-0.0213	0.0214	0.3197	0.5159	218414	37.0183
CD	KSD	rs77566919	RPH3A	intron	12	113163656	A	G	-0.1089	0.0185	4.13e-09	40266	-0.0012	0.0248	0.9618	0.7619	218414	34.6507
CD	KSD	rs1373904	RP11-65B7.2	intron	13	44475398	G	A	0.141	0.0189	9.11e-14	40266	0.0511	0.0264	0.0527206	0.2001	218414	55.6563
CD	KSD	rs3850378	GALC	intron	14	88452338	C	T	0.199	0.0267	8.31e-14	40266	0.0162	0.0385	0.6728	0.08069	218414	55.5499
CD	KSD	rs194746	ZFP36L1	intergenic	14	69282887	T	C	0.0975	0.0161	1.24e-09	40266	0.023	0.0211	0.2753	0.5095	218414	36.6739
CD	KSD	rs72743461	SMAD3	intron	15	67441750	A	C	0.1684	0.0187	2.26e-19	40266	-0.0058	0.0241	0.8088	0.2625	218414	81.0963
CD	KSD	rs2076756	NOD2	intron	16	50756881	G	A	0.385	0.0174	1.8e-108	40266	-0.0176	0.0293	0.5472	0.1532	218414	489.579
CD	KSD	rs72798422	CTD-2034I21.1	intergenic	16	50866917	C	T	0.5495	0.0382	6.05e-47	40266	0.0367	0.0583	0.5295	0.03438	218414	206.923
CD	KSD	rs42861	CLN3	intron	16	28494421	G	A	0.1243	0.0167	8.87e-14	40266	0.0328	0.0212	0.1219	0.5481	218414	55.3999
CD	KSD	rs2021511	RMI2	intron	16	11344903	T	C	-0.1082	0.0182	2.63e-09	40266	-0.0037	0.0239	0.8765	0.2662	218414	35.3437
CD	KSD	rs12936409	ZPBP2	intergenic	17	38043649	T	C	0.1426	0.016	4.31e-19	40266	-0.0033	0.0211	0.877	0.5159	218414	79.4327
CD	KSD	rs714910	CCL11	downstream	17	32617265	C	A	-0.1531	0.0181	2.49e-17	40266	-0.0144	0.0224	0.5215	0.3306	218414	71.5473
CD	KSD	rs744166	STAT3	intron	17	40514201	G	A	-0.1142	0.0162	1.8e-12	40266	0.0063	0.0214	0.768999	0.4206	218414	49.6938
CD	KSD	rs2948542	KSR1	intron	17	25856486	G	A	0.1016	0.0163	5.15e-10	40266	0.0066	0.0218	0.7625	0.6258	218414	38.8519
CD	KSD	rs80262450	PTPN2	intron	18	12818922	A	G	0.2268	0.0244	1.34e-20	40266	0.0665	0.0323	0.0397	0.1209	218414	86.3985
CD	KSD	rs4807570	SBNO2	intron	19	1123652	A	G	0.1811	0.0193	6.03e-21	40266	0.0426	0.0251	0.0898401	0.2322	218414	88.0486
CD	KSD	rs144309607	TYK2	upstream	19	10492274	T	C	-0.3712	0.047	2.69e-15	40266	-0.0398	0.0613	0.5161	0.03065	218414	62.3764
CD	KSD	rs62126620	CTD-2540B15.12	intergenic	19	33753200	A	G	0.144	0.0201	8.61e-13	40266	0.0516	0.0294	0.0793798	0.1517	218414	51.3255
CD	KSD	rs492602	FUT2	synonymous	19	49206417	G	A	0.1084	0.0162	2.33e-11	40266	0.0059	0.0218	0.788199	0.3745	218414	44.7743
CD	KSD	rs6062496	TNFRSF6B	intron	20	62329099	A	G	0.1223	0.0167	2.62e-13	40266	-0.0076	0.0221	0.7314	0.6445	218414	53.6315
CD	KSD	rs3761158	MMP9	upstream	20	44634912	A	G	-0.1098	0.0165	2.65e-11	40266	-0.0077	0.0213	0.7171	0.442	218414	44.283
CD	KSD	rs1297264	AJ006998.2	intron	21	16816017	G	A	-0.1769	0.0163	1.59e-27	40266	-0.0208	0.0215	0.334	0.3991	218414	117.782
CD	KSD	rs2284553	IFNGR2	intron	21	34776695	G	A	0.1277	0.0165	1.14e-14	40266	0.0623	0.0219	0.004469	0.63	218414	59.8982
CD	KSD	rs2143178	AL031590.1	upstream	22	39660829	C	T	-0.2087	0.0223	6.84e-21	40266	-0.0231	0.0328	0.4809	0.1168	218414	87.5861
CD	KSD	rs5754100	UBE2L3	intron	22	21916166	C	T	0.1687	0.0206	3.02e-16	40266	-0.0362	0.0233	0.1201	0.2956	218414	67.065
CD, Crohn's disease; KSD, kidney stone disease; SNP, single nucleotide polymorphism; Chr, chromosome; EA, effect alleles; NEA, non effect alleles; EAF, effect allele frequency; SE, standard error

## Sheet: Supp Table 4
Exposure	Outcome	SNP	Gene	Function	Chr	Position	EA	NEA	Betaexposure	SEexposure	p-valueexposure	Samplesizeexposure	Betaoutcome	SEoutcome	p-valueoutcome	EAFoutcome	Samplesizeoutcome	F statistics
UC	KSD	rs11209026	IL23R	missense	1	67705958	A	G	-0.483	0.0358	1.99e-41	45975	0.0076	0.051	0.8818	0.04595	218414	182.024
UC	KSD	rs3024493	IL10	intron	1	206943968	A	C	0.21	0.0209	7.46e-24	45975	-0.0104	0.0292	0.7217	0.1562	218414	100.959
UC	KSD	rs1317209	RNF186	downstream	1	20140036	A	G	0.1818	0.0203	2.9e-19	45975	-0.0096	0.0255	0.7061	0.2212	218414	80.2039
UC	KSD	rs3820330	RNF186	upstream	1	20142413	A	C	-0.1587	0.0178	3.91e-19	45975	-0.0368	0.0231	0.1113	0.2945	218414	79.4902
UC	KSD	rs7554511	C1orf106	intron	1	200877562	A	C	-0.1448	0.0178	4.27e-16	45975	0.015	0.0257	0.559	0.2127	218414	66.1755
UC	KSD	rs7523335	RP11-431K24.1	intron	1	8180210	A	G	-0.1389	0.021	3.42e-11	45975	0.0295	0.0238	0.2154	0.2663	218414	43.7488
UC	KSD	rs79051659	TDRKH	intron	1	151757843	A	G	0.1605	0.0264	1.3e-09	45975	0.0131	0.0415	0.7519	0.07014	218414	36.9609
UC	KSD	rs7608697	PUS10	intron	2	61204641	C	A	0.1597	0.0161	3.03e-23	45975	0.0307	0.0218	0.1596	0.3684	218414	98.3916
UC	KSD	rs4676408	GPR35	downstream	2	241574401	A	G	0.1433	0.0167	1.19e-17	45975	-0.0018	0.0219	0.9337	0.6332	218414	73.6308
UC	KSD	rs62180181	AC018717.1	intron	2	199852010	T	C	0.1226	0.0171	8.08e-13	45975	0.0161	0.0218	0.4594	0.3796	218414	51.403
UC	KSD	rs55905347	AC019330.1	upstream	2	199638507	A	G	0.1054	0.0166	2.09e-10	45975	-0.019	0.0214	0.3748	0.4246	218414	40.3148
UC	KSD	rs755374	AC008697.1	intron	5	158829294	T	C	0.1714	0.0171	9.73e-24	45975	0.0006	0.0231	0.9804	0.3001	218414	100.468
UC	KSD	rs72704802	LINC02142	intergenic	5	554211	T	C	-0.1223	0.0206	2.89e-09	45975	-0.0402	0.0318	0.2063	0.1266	218414	35.2467
UC	KSD	rs17715902	C5orf66	intron	5	134451465	A	G	0.0974	0.0166	4.62e-09	45975	-0.0131	0.0222	0.5546	0.3516	218414	34.4272
UC	KSD	rs6889364	RP11-357F12.1	intergenic	5	40347469	A	G	0.1318	0.0228	7.87e-09	45975	-0.0074	0.0267	0.781101	0.1931	218414	33.4165
UC	KSD	rs17656349	CAMK2A	intron	5	149605994	T	C	0.09	0.0159	1.54e-08	45975	0.0258	0.0218	0.2355	0.6062	218414	32.0399
UC	KSD	rs9271176	TBC1D22B	intergenic	6	32578127	G	A	-0.3495	0.0173	4.2e-91	45975	0.0101	0.0236	0.6691	0.5814	218414	408.133
UC	KSD	rs28383224	TBC1D22B	intergenic	6	32583653	G	A	-0.1468	0.0165	4.65e-19	45975	0.0105	0.024	0.6611	0.6271	218414	79.1561
UC	KSD	rs3734851	HCG22	downstream	6	31030303	A	G	0.5033	0.0584	6.58e-18	45975	-0.0109	0.0901	0.9034	0.0141	218414	74.2725
UC	KSD	rs6933404	AL356739.1	intergenic	6	137959235	C	T	0.1486	0.0188	2.69e-15	45975	0.0015	0.0269	0.9557	0.1888	218414	62.4773
UC	KSD	rs13200059	RP11-282C5.1	intergenic	6	111943234	A	G	0.2944	0.0436	1.48e-11	45975	-0.0208	0.0495	0.674	0.04877	218414	45.5935
UC	KSD	rs113986290	RP4-625H18.2	intron	6	19781009	T	C	-0.3066	0.0531	7.59e-09	45975	0.0316	0.0781	0.685499	0.0184	218414	33.3392
UC	KSD	rs10272963	PIGCP2	intergenic	7	107486902	T	C	-0.1512	0.016	4.11e-21	45975	0.0094	0.0212	0.6583	0.4551	218414	89.3025
UC	KSD	rs989960	SLC26A3	upstream	7	107445727	T	C	-0.1214	0.016	3.28e-14	45975	-0.0076	0.0211	0.719999	0.5089	218414	57.5702
UC	KSD	rs798506	GNA12	intron	7	2788912	C	T	-0.1206	0.0179	1.47e-11	45975	0.0029	0.0223	0.8962	0.338	218414	45.393
UC	KSD	rs4728142	IRF5	upstream	7	128573967	A	G	0.0995	0.0158	3.23e-10	45975	-0.0416	0.0214	0.0518299	0.4198	218414	39.6581
UC	KSD	rs3812565	SNAPC4	synonymous	9	139272502	C	T	0.1335	0.016	6.5e-17	45975	-0.0028	0.0218	0.8967	0.3713	218414	69.6182
UC	KSD	rs10817678	TNFSF15	intergenic	9	117579457	A	G	0.1332	0.017	4.42e-15	45975	0.0025	0.0226	0.9115	0.6806	218414	61.3918
UC	KSD	rs7911680	NKX2-3	-	10	101293468	C	A	-0.1525	0.0159	6.71e-22	45975	-0.0436	0.0211	0.03897	0.5301	218414	91.991
UC	KSD	rs10761659	ZNF365	intergenic	10	64445564	G	A	0.1276	0.016	1.33e-15	45975	-0.0215	0.0211	0.3094	0.5286	218414	63.6006
UC	KSD	rs7911117	snoU13	intergenic	10	27179596	G	T	-0.1342	0.0239	1.84e-08	45975	-0.0115	0.0307	0.7079	0.1374	218414	31.5289
UC	KSD	rs2212434	EMSY	intergenic	11	76281593	T	C	0.1252	0.0159	2.8e-15	45975	0.0076	0.0215	0.723099	0.4061	218414	62.0032
UC	KSD	rs2045241	NXPE1	intron	11	114428783	A	G	-0.1063	0.0169	2.83e-10	45975	-0.0337	0.0217	0.12	0.3922	218414	39.5634
UC	KSD	rs12825700	IFNG-AS1	intron	12	68492980	A	G	0.1889	0.0161	7.33e-32	45975	-0.0236	0.0226	0.2965	0.3234	218414	137.661
UC	KSD	rs1359946	RP11-545M8.4	downstream	13	27536972	A	G	0.1571	0.0202	6.58e-15	45975	-0.026	0.0277	0.3468	0.1756	218414	60.4853
UC	KSD	rs56062135	SMAD3	intron	15	67455630	T	C	0.1078	0.0184	4.66e-09	45975	-0.0096	0.0241	0.690699	0.2631	218414	34.3243
UC	KSD	rs16940186	RP11-542M13.2	intergenic	16	86014241	C	T	0.1357	0.0214	2.18e-10	45975	0.0383	0.0297	0.1981	0.1494	218414	40.2098
UC	KSD	rs12936409	ZPBP2	intergenic	17	38043649	T	C	0.1365	0.0158	5.62e-18	45975	-0.0033	0.0211	0.877	0.5159	218414	74.6365
UC	KSD	rs11651246	FAM134C	intron	17	40759937	G	T	0.147	0.0219	2.01e-11	45975	0.0125	0.0271	0.6441	0.185	218414	45.0554
UC	KSD	rs10408351	CTD-2540B15.12	intergenic	19	33754044	A	G	0.1548	0.0204	2.92e-14	45975	0.039	0.0274	0.1546	0.1836	218414	57.5813
UC	KSD	rs78064630	PDE4A	intron	19	10562802	A	G	0.1759	0.0308	1.08e-08	45975	-0.0019	0.0449	0.9668	0.0594	218414	32.616
UC	KSD	rs6017342	HNF4A	downstream	20	43065028	C	A	0.1944	0.017	3.95e-30	45975	-0.0038	0.0213	0.8574	0.5573	218414	130.766
UC	KSD	rs6062496	TNFRSF6B	intron	20	62329099	A	G	0.1359	0.0163	8.97e-17	45975	-0.0076	0.0221	0.7314	0.6445	218414	69.5126
UC	KSD	rs2836881	PCP4	intergenic	21	40466299	T	G	-0.2217	0.0186	1.11e-32	45975	0.0282	0.0245	0.2493	0.2475	218414	142.071
UC	KSD	rs1736161	AJ006998.2	intron	21	16833222	A	G	-0.1227	0.0161	2.22e-14	45975	-0.0218	0.0215	0.3112	0.3994	218414	58.0814
UC	KSD	rs9611131	SCUBE1	intergenic	22	39662480	C	T	-0.1494	0.0227	5.11e-11	45975	-0.0087	0.0327	0.7901	0.1178	218414	43.3161
UC	KSD	rs137845	IL17REL	intron	22	50439430	G	A	0.1011	0.0158	1.5e-10	45975	-0.012	0.0213	0.573099	0.5698	218414	40.9438
UC	KSD	rs4993442	ISX	intergenic	22	30253256	T	G	-0.0988	0.0179	3.54e-08	45975	0.0332	0.0234	0.1573	0.7128	218414	30.4655
UC, ulcerative colitis; KSD, kidney stone disease; SNP, single nucleotide polymorphism; Chr, chromosome; EA, effect alleles; NEA, non effect alleles; EAF, effect allele frequency; SE, standard error

## Sheet: Supp Table 5
Exposure	Outcome	SNP	Gene	Function	Chr	Position	EA	NEA	Betaexposure	SEexposure	p-valueexposure	EAFexposure	Samplesizeexposure	Betaoutcome	SEoutcome	p-valueoutcome	EAFoutcome	Samplesizeoutcome	F statistics
IBD(val)	KSD	rs2974935	MTX1	intron	1	155181843	T	G	0.0687256	0.0100715	8.87e-12	0.4948	34652	0.0406	0.0212	0.0560906	0.5433	218414	46.5638
IBD(val)	KSD	rs12411259	RP1-15D23.2	intron	1	172866210	A	G	0.0669054	0.0115117	6.18e-09	0.2401	34652	0.044	0.0235	0.0605996	0.283	218414	33.7787
IBD(val)	KSD	rs72634258	RP11-431K24.1	intron	1	8150638	C	T	-0.126877	0.0139965	1.25e-19	0.1757	34652	0.034	0.0243	0.161	0.2532	218414	82.1726
IBD(val)	KSD	rs12103	INTS11	synonymous	1	1249187	C	T	-0.0867354	0.0130755	3.28e-11	0.8166	34652	-0.0274	0.024	0.254	0.7357	218414	44.0024
IBD(val)	KSD	rs2297559	ITLN1	intron	1	160854526	A	G	0.0741659	0.0110454	1.88e-11	0.6822	34652	-0.0244	0.0225	0.279	0.6786	218414	45.0864
IBD(val)	KSD	rs6588248	IL23R	intron	1	67652984	G	T	0.0819867	0.0099185	1.38e-16	0.5297	34652	-0.0223	0.0211	0.2908	0.4994	218414	68.3274
IBD(val)	KSD	rs16841904	DENND1B	intron	1	197701992	T	C	0.0986319	0.0121772	5.51e-16	0.2028	34652	-0.0294	0.0298	0.3247	0.146	218414	65.6055
IBD(val)	KSD	rs59655222	C1orf106	intron	1	200875897	C	T	-0.159253	0.0113704	1.43e-44	0.2809	34652	0.0153	0.0257	0.5509	0.2129	218414	196.166
IBD(val)	KSD	rs7523442	RP11-91K11.2	intergenic	1	20165971	T	C	0.124537	0.00990061	2.76e-36	0.5356	34652	0.0124	0.0211	0.5587	0.4914	218414	158.224
IBD(val)	KSD	rs3024493	IL10	intron	1	206943968	A	C	0.196922	0.0131753	1.65e-50	0.1572	34652	-0.0104	0.0292	0.7217	0.1562	218414	223.392
IBD(val)	KSD	rs10800309	FCGR2A	upstream	1	161472158	G	A	-0.132111	0.010405	6.15e-37	0.6578	34652	-0.0057	0.0219	0.7958	0.6283	218414	161.211
IBD(val)	KSD	rs7547569	RNU4ATAC4P	downstream	1	67731368	C	T	-0.6472	0.0232516	1.65e-170	0.06675	34652	-0.0107	0.0503	0.831	0.04773	218414	774.767
IBD(val)	KSD	rs34856868	BTBD8	missense	1	92554283	A	G	-0.195275	0.0340546	9.8e-09	0.03159	34652	0.0048	0.0595	0.9357	0.03382	218414	32.8808
IBD(val)	KSD	rs780094	GCKR	intron	2	27741237	C	T	-0.0783055	0.00996426	3.88e-15	0.6051	34652	-0.0472	0.0221	0.0323698	0.6432	218414	61.7582
IBD(val)	KSD	rs6740462	AC074391.1	intron	2	65667272	A	C	0.0799597	0.0116057	5.59e-12	0.7378	34652	0.0466	0.0219	0.0332797	0.6254	218414	47.4679
IBD(val)	KSD	rs7608910	PUS10	intron	2	61204856	G	A	0.126444	0.0100484	2.6e-36	0.3909	34652	0.0319	0.0218	0.1433	0.3687	218414	158.344
IBD(val)	KSD	rs1420098	IL18R1	splice_region	2	102984279	C	T	-0.0952951	0.0102776	1.83e-20	0.3877	34652	-0.0309	0.0216	0.1531	0.4002	218414	85.9721
IBD(val)	KSD	rs1990760	IFIH1	missense	2	163124051	T	C	-0.0671151	0.0107006	3.56e-10	0.6085	34652	-0.0305	0.0214	0.1541	0.5849	218414	39.3391
IBD(val)	KSD	rs11677953	GPBAR1	upstream	2	219121663	A	G	0.0790564	0.0100145	2.92e-15	0.3969	34652	0.0302	0.0229	0.1875	0.3058	218414	62.3183
IBD(val)	KSD	rs13407913	ADCY3	intron	2	25097644	G	A	0.0917072	0.00988181	1.69e-20	0.4306	34652	-0.0278	0.0215	0.1954	0.4088	218414	86.1259
IBD(val)	KSD	rs6745185	STK25	intergenic	2	241586960	G	T	0.0698267	0.0115253	1.37e-09	0.7389	34652	0.0338	0.0281	0.2289	0.8338	218414	36.7061
IBD(val)	KSD	rs35256947	SP140	intron	2	231161026	C	T	0.0821647	0.0113176	3.87e-13	0.2594	34652	-0.0114	0.0255	0.6557	0.2171	218414	52.7062
IBD(val)	KSD	rs11691685	TEX41	intron	2	145481827	G	A	-0.122467	0.0187977	7.27e-11	0.08024	34652	-0.0154	0.0392	0.6952	0.07825	218414	42.4452
IBD(val)	KSD	rs72924296	AC019330.1	intron	2	199543967	G	A	-0.0638392	0.0112629	1.44e-08	0.2696	34652	0.0078	0.0252	0.757	0.2264	218414	32.1273
IBD(val)	KSD	rs77059113	THADA	intron	2	43672508	G	T	0.150574	0.0188538	1.39e-15	0.06979	34652	0.0157	0.0585	0.788401	0.03368	218414	63.7826
IBD(val)	KSD	rs1517352	STAT4	intron	2	191931464	C	A	0.0778816	0.0102944	3.87e-14	0.6048	34652	-0.0026	0.0218	0.9045	0.6237	218414	57.2358
IBD(val)	KSD	rs11713774	SATB1-AS1	intron	3	18765978	C	T	0.0942858	0.0142704	3.92e-11	0.1427	34652	0.0382	0.0327	0.243	0.1177	218414	43.6536
IBD(val)	KSD	rs7657746	KIAA1109	intron	4	123161619	G	A	-0.0868542	0.0118004	1.83e-13	0.244	34652	-0.0316	0.0302	0.2955	0.1406	218414	54.1737
IBD(val)	KSD	rs974801	TET2	intron	4	106071064	G	A	-0.0727718	0.0101382	7.07e-13	0.3799	34652	-0.0212	0.0217	0.3277	0.383	218414	51.5234
IBD(val)	KSD	rs4692386	snoU13	intergenic	4	26132361	C	T	0.0579752	0.0101746	1.21e-08	0.593	34652	-0.0122	0.0219	0.5785	0.6217	218414	32.4676
IBD(val)	KSD	rs13107612	BANK1	intron	4	102739980	T	C	0.0732561	0.0108741	1.62e-11	0.2969	34652	0.0045	0.0229	0.8443	0.3092	218414	45.3838
IBD(val)	KSD	rs1363907	ERAP2	intron	5	96252803	A	G	0.0815026	0.0104086	4.87e-15	0.4212	34652	-0.0374	0.0218	0.0855008	0.3791	218414	61.3138
IBD(val)	KSD	rs272882	SLC22A4	intron	5	131669161	T	G	0.166117	0.0108875	1.47e-52	0.6733	34652	-0.0368	0.0215	0.0866902	0.5851	218414	232.794
IBD(val)	KSD	rs34804116	RP11-60A8.1	intron	5	72539850	A	C	-0.0574631	0.0104322	3.62e-08	0.3867	34652	0.0246	0.0219	0.2613	0.3669	218414	30.3407
IBD(val)	KSD	rs71593329	RNF145	intron	5	158620079	G	T	-0.0978042	0.0126731	1.19e-14	0.1998	34652	-0.02	0.0295	0.4975	0.1515	218414	59.5593
IBD(val)	KSD	rs4703855	JMY	intergenic	5	71693899	T	C	-0.0710611	0.0109034	7.16e-11	0.2998	34652	-0.0123	0.022	0.5759	0.3667	218414	42.4756
IBD(val)	KSD	rs7711427	RP11-386E5.1	upstream	5	40423234	C	A	0.174764	0.0101797	4.63e-66	0.613	34652	-0.0067	0.0213	0.7535	0.5673	218414	294.737
IBD(val)	KSD	rs181826	NDFIP1	intron	5	141526057	A	C	0.0820444	0.0104471	4.05e-15	0.6266	34652	0.0067	0.0222	0.7614	0.6569	218414	61.6746
IBD(val)	KSD	rs3776414	DAP	intron	5	10689562	G	T	0.0773716	0.0101613	2.65e-14	0.3756	34652	0.0029	0.0231	0.8991	0.2984	218414	57.9782
IBD(val)	KSD	rs56167332	AC008697.1	intron	5	158827769	A	C	0.155855	0.0104967	7.17e-50	0.3375	34652	-0.0024	0.023	0.9153	0.3056	218414	220.463
IBD(val)	KSD	rs9273363	HLA-DQB1	downstream	6	32626272	A	C	-0.193129	0.0120075	3.3e-58	0.2748	34652	-0.0658	0.0251	0.00864092	0.2794	218414	258.696
IBD(val)	KSD	rs9264942	HLA-B	intron	6	31274380	C	T	0.094692	0.0107773	1.55e-18	0.3529	34652	0.0499	0.0236	0.0344302	0.2743	218414	77.1981
IBD(val)	KSD	rs7773324	RP11-157J24.2	intergenic	6	382559	A	G	0.061818	0.0106192	5.84e-09	0.6002	34652	0.0327	0.0213	0.1237	0.5524	218414	33.888
IBD(val)	KSD	rs2328546	CDKAL1	intron	6	20657345	C	T	0.0940162	0.0126938	1.3e-13	0.8014	34652	0.0311	0.0246	0.2055	0.7542	218414	54.8557
IBD(val)	KSD	rs769177	LTB	downstream	6	31547611	T	C	0.260903	0.0285603	6.53e-20	0.02548	34652	0.0552	0.046	0.2297	0.05666	218414	83.4512
IBD(val)	KSD	rs62434177	RP11-95M15.1	downstream	6	138087506	A	G	-0.179105	0.031375	1.14e-08	0.03236	34652	0.0538	0.0456	0.2385	0.05892	218414	32.5873
IBD(val)	KSD	rs1267499	RP11-146I2.1	intron	6	14715882	C	T	0.0821443	0.0125131	5.22e-11	0.81	34652	0.0347	0.0338	0.3051	0.8881	218414	43.0948
IBD(val)	KSD	rs9400484	RP11-282C5.1	intergenic	6	111949779	G	A	0.104041	0.0163472	1.96e-10	0.09442	34652	-0.0223	0.0357	0.5326	0.0989	218414	40.5063
IBD(val)	KSD	rs1847472	BACH2	intron	6	90973159	A	C	-0.0672805	0.0108961	6.63e-10	0.3421	34652	-0.0133	0.0243	0.5846	0.2517	218414	38.1273
IBD(val)	KSD	rs13204742	RP11-394G3.2	intergenic	6	128245765	T	G	0.0916208	0.0147604	5.39e-10	0.1267	34652	-0.0143	0.0315	0.651199	0.1304	218414	38.5294
IBD(val)	KSD	rs9457247	RP1-167A14.2	intron	6	167392174	T	C	0.089151	0.0102086	2.48e-18	0.5398	34652	0.0039	0.0211	0.8521	0.4884	218414	76.2641
IBD(val)	KSD	rs6933404	AL356739.1	intergenic	6	137959235	C	T	0.0957518	0.0122643	5.84e-15	0.2108	34652	0.0015	0.0269	0.9557	0.1888	218414	60.9549
IBD(val)	KSD	rs11152949	RP11-282C5.1	intergenic	6	106449085	G	A	0.105057	0.0106717	7.25e-23	0.3195	34652	0.0006	0.0246	0.9811	0.2459	218414	96.9132
IBD(val)	KSD	rs6456426	ZFP57	intergenic	6	21438889	A	C	-0.0643405	0.0099028	8.18e-11	0.4984	34652	0.0004	0.0211	0.9835	0.486	218414	42.2136
IBD(val)	KSD	rs2538470	RP5-958B11.2	intergenic	7	148220448	G	A	-0.0675599	0.0101646	3e-11	0.6378	34652	0.0424	0.0218	0.05118	0.6187	218414	44.1771
IBD(val)	KSD	rs740287	LAMB1	intron	7	107584780	T	G	-0.0808362	0.00996693	5.04e-16	0.5409	34652	0.0323	0.0214	0.1308	0.5477	218414	65.7793
IBD(val)	KSD	rs3801835	SKAP2	intron	7	26852053	T	C	0.064107	0.0106005	1.47e-09	0.3447	34652	0.03	0.0236	0.2048	0.2771	218414	36.5728
IBD(val)	KSD	rs12718244	C7orf72	intron	7	50175654	A	G	0.0761709	0.0100437	3.35e-14	0.4081	34652	-0.0082	0.0231	0.723701	0.2932	218414	57.5163
IBD(val)	KSD	rs1182188	GNA12	intron	7	2869985	C	T	-0.0659028	0.0108086	1.08e-09	0.2989	34652	0.0066	0.022	0.7651	0.361	218414	37.1765
IBD(val)	KSD	rs6651252	LINC00824	intron	8	129567181	C	T	-0.0908484	0.014833	9.08e-10	0.13	34652	-0.0482	0.0331	0.1453	0.116	218414	37.5125
IBD(val)	KSD	rs1551399	RP11-136O12.2	-	8	126540200	C	A	0.083123	0.0101506	2.64e-16	0.6138	34652	0.0232	0.0238	0.3292	0.7312	218414	67.0593
IBD(val)	KSD	rs7011507	RP11-769N21.2	intergenic	8	49129242	A	G	-0.0846011	0.0150825	2.03e-08	0.1233	34652	0.0138	0.0378	0.7163	0.08417	218414	31.4634
IBD(val)	KSD	rs7015630	SCb-64M4.1	intergenic	8	90875918	C	T	-0.0627799	0.0113167	2.9e-08	0.2657	34652	-0.0019	0.0237	0.9367	0.2712	218414	30.7753
IBD(val)	KSD	rs4743820	LINC00484	intron	9	93928416	T	C	0.0639523	0.0108526	3.8e-09	0.7019	34652	0.036	0.0225	0.1092	0.666	218414	34.7252
IBD(val)	KSD	rs7848647	TNFSF15	upstream	9	117569046	C	T	0.13239	0.0106897	3.16e-35	0.6746	34652	-0.0093	0.0229	0.6842	0.6942	218414	153.384
IBD(val)	KSD	rs11793497	SNAPC4	intron	9	139271850	G	A	0.156206	0.0100484	1.71e-54	0.423	34652	-0.0043	0.0213	0.8385	0.417	218414	241.658
IBD(val)	KSD	rs10758669	JAK2	-	9	4981602	A	C	-0.148762	0.0102138	4.7e-48	0.6504	34652	-0.0006	0.022	0.9792	0.6418	218414	212.134
IBD(val)	KSD	rs34779708	CREM	intron	10	35466185	G	T	0.106679	0.0102408	2.07e-25	0.3512	34652	-0.0614	0.0218	0.00490795	0.373	218414	108.515
IBD(val)	KSD	rs6584281	LINC01475	intron	10	101286480	G	A	-0.164639	0.00992861	9.36e-62	0.5188	34652	-0.0443	0.0211	0.0357298	0.5296	218414	274.972
IBD(val)	KSD	rs2688608	PLAU	intergenic	10	75658349	T	G	0.062403	0.00988642	2.75e-10	0.557	34652	0.0416	0.0212	0.0492504	0.469	218414	39.8412
IBD(val)	KSD	rs2153283	IPMK	intron	10	59972299	A	C	-0.0859637	0.0127458	1.54e-11	0.217	34652	0.0354	0.0248	0.1539	0.2361	218414	45.4879
IBD(val)	KSD	rs1250566	ZMIZ1	intron	10	81046453	A	G	-0.100894	0.0110038	4.77e-20	0.3161	34652	-0.0257	0.0216	0.2325	0.4094	218414	84.0708
IBD(val)	KSD	rs10761659	ZNF365	intergenic	10	64445564	G	A	0.153811	0.0100347	4.97e-53	0.5399	34652	-0.0215	0.0211	0.3094	0.5286	218414	234.945
IBD(val)	KSD	rs2274351	SUFU	intron	10	104264107	T	C	0.0604993	0.0104442	6.93e-09	0.5373	34652	0.0211	0.0211	0.3172	0.5224	218414	33.5545
IBD(val)	KSD	rs2497318	EIF2S2P3	upstream	10	94432000	T	C	-0.0635464	0.00989735	1.36e-10	0.4504	34652	-0.0176	0.0212	0.4081	0.4498	218414	41.2234
IBD(val)	KSD	rs12722515	IL2RA	intron	10	6081230	A	C	-0.0989022	0.0142955	4.57e-12	0.1627	34652	-0.0094	0.0302	0.755099	0.1435	218414	47.8645
IBD(val)	KSD	rs2050392	CCND3P1	downstream	10	30691503	A	G	0.0691178	0.0102921	1.87e-11	0.6003	34652	-0.0019	0.0215	0.9297	0.5887	218414	45.0995
IBD(val)	KSD	rs648541	NXPE1	intron	11	114429934	G	A	-0.0648616	0.0106716	1.22e-09	0.3409	34652	-0.0326	0.0217	0.1322	0.3923	218414	36.9416
IBD(val)	KSD	rs11230563	CD6	missense	11	60776209	T	C	-0.081194	0.0105845	1.71e-14	0.348	34652	0.0341	0.0245	0.1648	0.2483	218414	58.8447
IBD(val)	KSD	rs559928	RPS6KA4	intergenic	11	64150370	C	T	0.094388	0.0129645	3.33e-13	0.8128	34652	-0.0346	0.0264	0.1899	0.8012	218414	53.0056
IBD(val)	KSD	rs12796489	CARS	missense	11	3059360	A	C	-0.760367	0.0432241	2.87e-69	0.02286	34652	0.1107	0.1585	0.4849	0.004327	218414	309.453
IBD(val)	KSD	rs11236797	RP11-672A2.7	upstream	11	76299649	A	C	0.150864	0.00996698	9.32e-52	0.4444	34652	0.0082	0.0215	0.7013	0.4066	218414	229.11
IBD(val)	KSD	rs10878386	LRRK2	intron	12	40725928	G	A	-0.109129	0.0187152	5.51e-09	0.07781	34652	0.0572	0.0435	0.1893	0.06205	218414	34.001
IBD(val)	KSD	rs12318183	IFNG-AS1	intron	12	68503836	A	C	0.109531	0.01008	1.67e-27	0.3854	34652	-0.0252	0.0226	0.264	0.3237	218414	118.074
IBD(val)	KSD	rs3184504	SH2B3	missense	12	111884608	C	T	-0.0600317	0.00989211	1.29e-09	0.5074	34652	0.0215	0.0214	0.3155	0.5912	218414	36.8284
IBD(val)	KSD	rs1388585	RP11-476D10.1	downstream	12	40531691	A	G	-0.30489	0.031707	6.85e-22	0.98081	34652	0.0453	0.0654	0.488599	0.973	218414	92.4647
IBD(val)	KSD	rs6561151	LINC00284	intron	13	44484706	A	G	0.1	0.0118661	3.53e-17	0.2235	34652	0.0506	0.0264	0.0546903	0.2001	218414	71.0205
IBD(val)	KSD	rs12585310	RP11-545M8.4	intergenic	13	27528347	A	G	0.0706485	0.0107636	5.25e-11	0.3136	34652	-0.0094	0.0227	0.678	0.3207	218414	43.0815
IBD(val)	KSD	rs941823	LINC00598	intron	13	41013977	C	T	0.0830172	0.0115361	6.19e-13	0.7509	34652	0.006	0.0238	0.8004	0.7288	218414	51.7867
IBD(val)	KSD	rs9557207	UBAC2	intron	13	100036418	G	A	-0.0878448	0.0120782	3.52e-13	0.2231	34652	-0.0058	0.0311	0.8516	0.1316	218414	52.8966
IBD(val)	KSD	rs10142466	ZFP36L1	intergenic	14	69271784	G	A	-0.0580054	0.010146	1.08e-08	0.5065	34652	-0.0217	0.0211	0.3038	0.488	218414	32.6849
IBD(val)	KSD	rs1569328	FOS	upstream	14	75741751	T	C	-0.0809722	0.0136766	3.21e-09	0.1702	34652	-0.0131	0.0275	0.6336	0.179	218414	35.0522
IBD(val)	KSD	rs55808324	GALC	intron	14	88444752	A	G	0.141213	0.016844	5.13e-17	0.09318	34652	0.0063	0.0381	0.8688	0.08254	218414	70.2844
IBD(val)	KSD	rs17651741	RASGRP1	intergenic	15	38869666	A	G	0.0702476	0.0126505	2.81e-08	0.191	34652	0.0231	0.0266	0.384	0.1981	218414	30.8353
IBD(val)	KSD	rs17293632	SMAD3	intron	15	67442596	T	C	0.107165	0.0116106	2.71e-20	0.2364	34652	-0.006	0.0241	0.8039	0.2625	218414	85.1916
IBD(val)	KSD	rs2270395	LINC02168	intergenic	16	50846832	T	C	0.0778411	0.0118554	5.17e-11	0.7616	34652	-0.0364	0.023	0.1136	0.6947	218414	43.1107
IBD(val)	KSD	rs7194886	NOD2	upstream	16	50725193	T	C	-0.126026	0.0100135	2.53e-36	0.4357	34652	0.0209	0.0212	0.3226	0.4886	218414	158.398
IBD(val)	KSD	rs6500315	RP11-21B23.3	intron	16	50508101	G	A	0.0766082	0.0118778	1.12e-10	0.7753	34652	-0.0133	0.0295	0.653	0.848	218414	41.5986
IBD(val)	KSD	rs62037363	SH2B1	intron	16	28865042	C	T	0.0987549	0.0102618	6.36e-22	0.3911	34652	0.0049	0.0214	0.8172	0.4127	218414	92.6126
IBD(val)	KSD	rs367569	RMI2	intron	16	11365500	T	C	-0.0958166	0.011275	1.93e-17	0.2891	34652	0.0041	0.0237	0.864	0.2755	218414	72.2185
IBD(val)	KSD	rs11117431	RP11-542M13.2	upstream	16	86015316	G	A	-0.11116	0.0133865	1.01e-16	0.1978	34652	-0.0024	0.0241	0.9209	0.2653	218414	68.9546
IBD(val)	KSD	rs1292053	TUBD1	missense	17	57963537	G	A	0.0701035	0.00982936	9.89e-13	0.442	34652	-0.0113	0.0213	0.595701	0.4338	218414	50.8662
IBD(val)	KSD	rs744166	STAT3	intron	17	40514201	G	A	-0.100017	0.0102076	1.14e-22	0.4204	34652	0.0063	0.0214	0.768999	0.4206	218414	96.0064
IBD(val)	KSD	rs9889296	AC005549.3	intergenic	17	32570547	A	G	-0.104999	0.0112854	1.35e-20	0.2723	34652	-0.006	0.0223	0.7888	0.3362	218414	86.5638
IBD(val)	KSD	rs17780256	SLC39A11	3_prime_UTR	17	70642923	C	A	-0.083427	0.0125693	3.19e-11	0.1927	34652	0.0065	0.0281	0.8174	0.1699	218414	44.0546
IBD(val)	KSD	rs4795397	IKZF3	upstream	17	38023745	G	A	0.138343	0.00996661	8.3e-44	0.4713	34652	-0.0045	0.0211	0.8304	0.5185	218414	192.672
IBD(val)	KSD	rs2847278	RP11-973H7.1	upstream	18	12778715	T	C	-0.144528	0.0132236	8.33e-28	0.841	34652	-0.0509	0.0297	0.0867201	0.8534	218414	119.455
IBD(val)	KSD	rs67643815	CD226	intron	18	67561508	T	G	-0.0629092	0.0101798	6.42e-10	0.5342	34652	-0.0282	0.0214	0.1886	0.5856	218414	38.19
IBD(val)	KSD	rs7240004	CTIF	intergenic	18	46395022	G	A	-0.0665215	0.0102898	1.01e-10	0.3795	34652	0.0194	0.0219	0.3752	0.3782	218414	41.7936
IBD(val)	KSD	rs2024092	SBNO2	intron	19	1124031	A	G	0.106813	0.0121076	1.12e-18	0.2162	34652	0.0432	0.0251	0.0858203	0.232	218414	77.8273
IBD(val)	KSD	rs7253253	SLC44A2	intron	19	10714058	T	G	-0.134424	0.02313	6.19e-09	0.95432	34652	-0.0602	0.0456	0.1871	0.9417	218414	33.7755
IBD(val)	KSD	rs35164067	CDC37	intron	19	10525181	A	G	-0.11754	0.0127318	2.66e-20	0.2039	34652	-0.0201	0.0277	0.4673	0.1756	218414	85.2299
IBD(val)	KSD	rs17694108	SLC7A10	intergenic	19	33731551	A	G	0.0857629	0.0111165	1.21e-14	0.2797	34652	0.0132	0.0222	0.5524	0.3482	218414	59.52
IBD(val)	KSD	rs516246	FUT2	intron	19	49206172	T	C	0.0755599	0.0101797	1.15e-13	0.4652	34652	0.0041	0.0218	0.852	0.3748	218414	55.0951
IBD(val)	KSD	rs913678	RP13-379L11.3	intergenic	20	48955424	C	T	-0.0691643	0.0105418	5.35e-11	0.3293	34652	-0.0401	0.0223	0.0714003	0.3497	218414	43.0462
IBD(val)	KSD	rs6074022	LINC01754	intergenic	20	44740196	T	C	-0.0742587	0.0114338	8.32e-11	0.7497	34652	0.0364	0.0237	0.1256	0.7267	218414	42.1807
IBD(val)	KSD	rs259964	ZNF831	intron	20	57824309	G	A	-0.0674584	0.00983489	6.93e-12	0.5414	34652	-0.0079	0.0214	0.710901	0.5769	218414	47.0471
IBD(val)	KSD	rs6062496	TNFRSF6B	intron	20	62329099	A	G	0.123216	0.0102312	2.11e-33	0.5694	34652	-0.0076	0.0221	0.7314	0.6445	218414	145.038
IBD(val)	KSD	rs6058869	DNMT3B	upstream	20	31348750	T	C	0.0556615	0.0100037	2.63e-08	0.3991	34652	-0.0034	0.0215	0.8727	0.4023	218414	30.9591
IBD(val)	KSD	rs6111031	SIRPB3P	intron	20	1682037	T	C	-0.264091	0.0147557	1.23e-71	0.1591	34652	0.0009	0.0319	0.9763	0.125	218414	320.323
IBD(val)	KSD	rs1297258	AJ006998.2	intron	21	16806709	T	C	-0.114524	0.0100654	5.38e-30	0.4249	34652	-0.0243	0.0215	0.2582	0.4056	218414	129.459
IBD(val)	KSD	rs2836883	PCP4	intergenic	21	40466744	A	G	-0.168413	0.0115451	3.38e-48	0.2728	34652	0.0273	0.0245	0.2646	0.2475	218414	212.792
IBD(val)	KSD	rs2143178	AL031590.1	upstream	22	39660829	C	T	-0.176684	0.0137017	4.8e-38	0.1658	34652	-0.0231	0.0328	0.4809	0.1168	218414	166.282
IBD, inflammatory bowel disease; KSD, kidney stone disease; val, validation; SNP, single nucleotide polymorphism; Chr, chromosome; EA, effect alleles; NEA, non effect alleles; EAF, effect allele frequency; SE, standard error

## Sheet: Supp Table 6
Exposure	Outcome	SNP	Gene	Function	Chr	Position	EA	NEA	Betaexposure	SEexposure	p-valueexposure	EAFexposure	Samplesizeexposure	Betaoutcome	SEoutcome	p-valueoutcome	EAFoutcome	Samplesizeoutcome	F statistics
CD(val)	KSD	rs7517847	IL23R	intron	1	67681669	G	T	-0.335814	0.0124758	1.38e-159	0.4352	20883	-0.0117	0.0212	0.580301	0.4408	218414	724.537
CD(val)	KSD	rs12131796	C1orf106	intron	1	200878727	A	G	-0.149913	0.0137993	1.71e-27	0.2804	20883	0.015	0.0257	0.5606	0.2126	218414	118.022
CD(val)	KSD	rs3024505	IL10	downstream	1	206939904	A	G	0.165311	0.0159634	3.95e-25	0.1573	20883	-0.012	0.0291	0.680201	0.1574	218414	107.239
CD(val)	KSD	rs12411259	RP1-15D23.2	intron	1	172866210	A	G	0.134364	0.0137443	1.43e-22	0.2401	20883	0.044	0.0235	0.0605996	0.283	218414	95.5698
CD(val)	KSD	rs6679677	PHTF1	upstream	1	114303808	A	C	-0.185152	0.0220556	4.67e-17	0.09755	20883	-0.0181	0.0298	0.5431	0.1472	218414	70.4724
CD(val)	KSD	rs2488389	DENND1B	intron	1	197631141	A	G	0.112584	0.014511	8.59e-15	0.2092	20883	-0.0248	0.0285	0.3853	0.1624	218414	60.1948
CD(val)	KSD	rs10800309	FCGR2A	upstream	1	161472158	G	A	-0.0904086	0.0126389	8.48e-13	0.6578	20883	-0.0057	0.0219	0.7958	0.6283	218414	51.1683
CD(val)	KSD	rs36016881	PARK7	intergenic	1	8051241	G	A	-0.108961	0.0170379	1.6e-10	0.1754	20883	0.0243	0.0239	0.3108	0.2653	218414	40.8987
CD(val)	KSD	rs17129991	IL12RB2	downstream	1	67862986	T	C	-0.284461	0.0450901	2.81e-10	0.02246	20883	-0.0058	0.0799	0.9425	0.01828	218414	39.8
CD(val)	KSD	rs2974935	MTX1	intron	1	155181843	T	G	0.0755507	0.0121937	5.8e-10	0.4948	20883	0.0406	0.0212	0.0560906	0.5433	218414	38.3889
CD(val)	KSD	rs2641348	ADAM30	missense	1	120437884	G	A	-0.121336	0.0198422	9.65e-10	0.1077	20883	0.0192	0.0296	0.517101	0.1487	218414	37.3938
CD(val)	KSD	rs17391694	RNFT1P2	intergenic	1	78623626	T	C	-0.119051	0.0199954	2.62e-09	0.1226	20883	-0.0214	0.0312	0.491801	0.1314	218414	35.4492
CD(val)	KSD	rs10798069	PLA2G4A	intron	1	186875459	T	G	-0.070387	0.0119822	4.25e-09	0.4925	20883	0.0026	0.0212	0.9008	0.5289	218414	34.5074
CD(val)	KSD	rs7608910	PUS10	intron	2	61204856	G	A	0.120609	0.0121405	2.95e-23	0.3909	20883	0.0319	0.0218	0.1433	0.3687	218414	98.693
CD(val)	KSD	rs13001325	IL1RL1	intron	2	102939036	T	C	-0.122687	0.0125708	1.68e-22	0.3757	20883	-0.0337	0.0225	0.1335	0.3288	218414	95.2514
CD(val)	KSD	rs780094	GCKR	intron	2	27741237	C	T	-0.116483	0.0120611	4.56e-22	0.6051	20883	-0.0472	0.0221	0.0323698	0.6432	218414	93.272
CD(val)	KSD	rs13407913	ADCY3	intron	2	25097644	G	A	0.114508	0.0119519	9.64e-22	0.4306	20883	-0.0278	0.0215	0.1954	0.4088	218414	91.7905
CD(val)	KSD	rs12694846	SP140	intron	2	231148128	G	A	0.115366	0.0136242	2.5e-17	0.2593	20883	-0.0062	0.0255	0.8079	0.2174	218414	71.7024
CD(val)	KSD	rs77981966	THADA	intron	2	43777964	T	C	0.182656	0.0222451	2.19e-16	0.07271	20883	0.0069	0.059	0.9065	0.03298	218414	67.4216
CD(val)	KSD	rs6740462	AC074391.1	intron	2	65667272	A	C	0.099737	0.0141387	1.74e-12	0.7378	20883	0.0466	0.0219	0.0332797	0.6254	218414	49.7615
CD(val)	KSD	rs11691685	TEX41	intron	2	145481827	G	A	-0.157687	0.0233162	1.35e-11	0.08024	20883	-0.0154	0.0392	0.6952	0.07825	218414	45.7379
CD(val)	KSD	rs6738394	ARPC2	intron	2	219110625	A	G	0.0777406	0.011991	8.98e-11	0.4519	20883	0.0417	0.0218	0.0552395	0.3748	218414	42.0325
CD(val)	KSD	rs1517352	STAT4	intron	2	191931464	C	A	0.0800097	0.0124517	1.31e-10	0.6048	20883	-0.0026	0.0218	0.9045	0.6237	218414	41.2884
CD(val)	KSD	rs35320439	GAL3ST2	intron	2	242737341	C	T	0.0840555	0.0137546	9.89e-10	0.3104	20883	0.0314	0.0251	0.2109	0.2363	218414	37.3453
CD(val)	KSD	rs11713774	SATB1-AS1	intron	3	18765978	C	T	0.132662	0.0171654	1.09e-14	0.1427	20883	0.0382	0.0327	0.243	0.1177	218414	59.729
CD(val)	KSD	rs7438704	SLAIN2	intron	4	48363245	G	A	0.0839019	0.0126601	3.42e-11	0.6435	20883	-0.0253	0.0212	0.2336	0.5696	218414	43.9207
CD(val)	KSD	rs6827756	KIAA1109	intron	4	123184411	C	T	-0.0789645	0.0125632	3.27e-10	0.6251	20883	-0.0362	0.0212	0.0870202	0.5337	218414	39.506
CD(val)	KSD	rs7711427	RP11-386E5.1	upstream	5	40417841	C	A	0.24803	0.0124713	5.17e-88	0.613	20883	-0.0067	0.0213	0.7533	0.5673	218414	395.535
CD(val)	KSD	rs17622378	C5orf56	intron	5	131778452	G	A	0.190197	0.0120781	7.17e-56	0.4186	20883	-0.0246	0.0226	0.2777	0.3178	218414	247.976
CD(val)	KSD	rs6556417	AC008697.1	intron	5	158823786	G	A	0.155097	0.0172125	2.05e-19	0.8404	20883	-0.0089	0.0296	0.763999	0.8503	218414	81.1931
CD(val)	KSD	rs1363907	ERAP2	intron	5	96252803	A	G	0.102575	0.0125984	3.89e-16	0.4212	20883	-0.0374	0.0218	0.0855008	0.3791	218414	66.2906
CD(val)	KSD	rs181826	NDFIP1	intron	5	141526057	A	C	0.0995948	0.0127047	4.53e-15	0.6266	20883	0.0067	0.0222	0.7614	0.6569	218414	61.4532
CD(val)	KSD	rs34804116	RP11-60A8.1	intron	5	72539850	A	C	-0.0939086	0.0126747	1.27e-13	0.3867	20883	0.0246	0.0219	0.2613	0.3669	218414	54.8953
CD(val)	KSD	rs3776414	DAP	intron	5	10689562	G	T	0.0888353	0.012297	5.04e-13	0.3756	20883	0.0029	0.0231	0.8991	0.2984	218414	52.1883
CD(val)	KSD	rs56163845	CPEB4	intron	5	173373948	G	A	-0.091908	0.0134853	9.4e-12	0.3096	20883	0.02	0.0215	0.3521	0.4141	218414	46.45
CD(val)	KSD	rs71624119	ANKRD55	intron	5	55440730	A	G	-0.0923221	0.0149485	6.57e-10	0.2422	20883	-0.0206	0.0283	0.4661	0.1694	218414	38.1431
CD(val)	KSD	rs4703855	JMY	intergenic	5	71693899	T	C	-0.073261	0.0132248	3.03e-08	0.2998	20883	-0.0123	0.022	0.5759	0.3667	218414	30.6879
CD(val)	KSD	rs9264942	HLA-B	intron	6	31274380	C	T	0.150794	0.0128298	6.78e-32	0.3529	20883	0.0499	0.0236	0.0344302	0.2743	218414	138.143
CD(val)	KSD	rs11152949	RP11-282C5.1	intergenic	6	106449085	G	A	0.133849	0.0128549	2.18e-25	0.3195	20883	0.0006	0.0246	0.9811	0.2459	218414	108.416
CD(val)	KSD	rs9457247	RP1-167A14.2	intron	6	167392174	T	C	0.123663	0.0124045	2.08e-23	0.5398	20883	0.0039	0.0211	0.8521	0.4884	218414	99.385
CD(val)	KSD	rs438475	NOTCH4	intron	6	32186245	A	G	0.159076	0.0172814	3.42e-20	0.1322	20883	0.0834	0.038	0.0284197	0.08511	218414	84.7328
CD(val)	KSD	rs9491892	RP11-394G3.2	intergenic	6	128280358	G	T	0.137869	0.0163762	3.8e-17	0.1496	20883	0.0035	0.0298	0.9073	0.1486	218414	70.8773
CD(val)	KSD	rs6456426	ZFP57	intergenic	6	21438889	A	C	-0.0991795	0.0119962	1.37e-16	0.4984	20883	0.0004	0.0211	0.9835	0.486	218414	68.3528
CD(val)	KSD	rs212388	RP1-111C20.3	upstream	6	159490436	T	C	-0.102377	0.0124319	1.8e-16	0.6043	20883	-0.052	0.0223	0.0197002	0.6638	218414	67.8156
CD(val)	KSD	rs6908425	CDKAL1	intron	6	20728731	C	T	0.103988	0.0150464	4.81e-12	0.7843	20883	0.0189	0.024	0.4299	0.737	218414	47.7641
CD(val)	KSD	rs3129871	HLA-DRA	upstream	6	32406342	C	A	-0.087922	0.0130803	1.8e-11	0.6601	20883	-0.0176	0.023	0.4446	0.6445	218414	45.1814
CD(val)	KSD	rs1847472	BACH2	intron	6	90973159	A	C	-0.0853854	0.0132299	1.09e-10	0.3421	20883	-0.0133	0.0243	0.5846	0.2517	218414	41.6538
CD(val)	KSD	rs7773324	RP11-157J24.2	intergenic	6	382559	A	G	0.078744	0.012909	1.06e-09	0.6002	20883	0.0327	0.0213	0.1237	0.5524	218414	37.2091
CD(val)	KSD	rs1267501	RP11-146I2.1	intron	6	14715257	C	T	0.0871787	0.0151984	9.69e-09	0.8106	20883	0.0351	0.0338	0.299	0.8878	218414	32.9022
CD(val)	KSD	rs3801810	SKAP2	intron	7	26892531	A	G	0.105079	0.01402	6.63e-14	0.2337	20883	0.0005	0.027	0.9865	0.1869	218414	56.1741
CD(val)	KSD	rs1456896	AC020743.3	upstream	7	50304461	T	C	0.0977081	0.0131392	1.03e-13	0.6894	20883	-0.0091	0.0233	0.6967	0.7112	218414	55.2998
CD(val)	KSD	rs2395022	SMURF1	intergenic	7	98750379	C	A	-0.177152	0.0281553	3.13e-10	0.95885	20883	-0.0112	0.0513	0.8263	0.9554	218414	39.5888
CD(val)	KSD	rs7786444	JAZF1	intron	7	28154384	T	C	0.112085	0.0183382	9.83e-10	0.1163	20883	-0.0453	0.0407	0.2649	0.07199	218414	37.3578
CD(val)	KSD	rs2538470	RP5-958B11.2	intergenic	7	148220448	G	A	-0.0749643	0.0122847	1.05e-09	0.6378	20883	0.0424	0.0218	0.05118	0.6187	218414	37.2374
CD(val)	KSD	rs921720	RP11-136O12.2	intron	8	126534671	G	A	0.118254	0.0123632	1.12e-21	0.6188	20883	0.0213	0.0235	0.3649	0.7224	218414	91.4892
CD(val)	KSD	rs6651252	LINC00824	intron	8	129567181	C	T	-0.149029	0.0183017	3.86e-16	0.13	20883	-0.0482	0.0331	0.1453	0.116	218414	66.3069
CD(val)	KSD	rs7015630	SCb-64M4.1	intergenic	8	90875918	C	T	-0.0842498	0.0137523	9e-10	0.2657	20883	-0.0019	0.0237	0.9367	0.2712	218414	37.5307
CD(val)	KSD	rs11793497	SNAPC4	intron	9	139271850	G	A	0.168922	0.0121801	9.8e-44	0.423	20883	-0.0043	0.0213	0.8385	0.417	218414	192.34
CD(val)	KSD	rs10758669	JAK2	-	9	4981602	A	C	-0.14975	0.012299	4.19e-34	0.6504	20883	-0.0006	0.022	0.9792	0.6418	218414	148.25
CD(val)	KSD	rs7848647	TNFSF15	upstream	9	117569046	C	T	0.141308	0.0129961	1.55e-27	0.6746	20883	-0.0093	0.0229	0.6842	0.6942	218414	118.224
CD(val)	KSD	rs12766391	ZNF365	intergenic	10	64441204	A	G	0.18718	0.0122458	9.59e-53	0.3906	20883	-0.0238	0.0216	0.2705	0.3962	218414	233.639
CD(val)	KSD	rs7085798	NKX2-3	upstream	10	101288347	A	C	-0.174348	0.0120372	1.53e-47	0.5176	20883	-0.0437	0.0211	0.0381101	0.5289	218414	209.789
CD(val)	KSD	rs1250573	ZMIZ1	intron	10	81042475	A	G	-0.141693	0.0134477	5.86e-26	0.3155	20883	-0.0294	0.022	0.1804	0.3663	218414	111.02
CD(val)	KSD	rs61839660	IL2RA	intron	10	6094697	T	C	0.148159	0.0203346	3.19e-13	0.08983	20883	-0.0028	0.0527	0.9571	0.04075	218414	53.0866
CD(val)	KSD	rs2227551	PLAU	intron	10	75669190	T	G	0.0994456	0.0137489	4.72e-13	0.7288	20883	0.0258	0.022	0.2425	0.6361	218414	52.3161
CD(val)	KSD	rs2790241	IPMK	intron	10	60015313	T	G	-0.0968433	0.0154101	3.29e-10	0.2195	20883	0.0364	0.0248	0.142	0.2368	218414	39.4937
CD(val)	KSD	rs303429	MAP3K8	intergenic	10	30708441	T	C	0.0762756	0.0124275	8.38e-10	0.5997	20883	-0.0004	0.0214	0.9868	0.5873	218414	37.6707
CD(val)	KSD	rs12796489	CARS	missense	11	3059360	A	C	-0.79177	0.0526931	4.96e-51	0.02286	20883	0.1107	0.1585	0.4849	0.004327	218414	225.783
CD(val)	KSD	rs11236797	RP11-672A2.7	upstream	11	76299649	A	C	0.180737	0.0120572	8.54e-51	0.4444	20883	0.0082	0.0215	0.7013	0.4066	218414	224.699
CD(val)	KSD	rs34787213	CD6	intergenic	11	60799046	T	C	-0.14973	0.0183059	2.85e-16	0.1401	20883	0.0088	0.0353	0.8024	0.09904	218414	66.9014
CD(val)	KSD	rs559928	RPS6KA4	intergenic	11	64150370	C	T	0.099124	0.0158237	3.75e-10	0.8128	20883	-0.0346	0.0264	0.1899	0.8012	218414	39.2411
CD(val)	KSD	rs76906269	LRRK2	intron	12	40607709	G	A	0.394341	0.0370279	1.75e-26	0.01883	20883	-0.0057	0.1302	0.9653	0.006576	218414	113.419
CD(val)	KSD	rs28999107	LTBR	intron	12	6493100	T	G	0.0856594	0.0126539	1.29e-11	0.4387	20883	-0.0213	0.0214	0.3197	0.5159	218414	45.8249
CD(val)	KSD	rs11175963	LRRK2	intron	12	40702771	T	C	-0.157847	0.0240031	4.83e-11	0.07155	20883	0.0453	0.044	0.3036	0.06039	218414	43.2452
CD(val)	KSD	rs7969592	IFNG-AS1	intron	12	68579649	G	A	-0.0731898	0.011991	1.04e-09	0.4746	20883	0.0285	0.0217	0.1895	0.3821	218414	37.2555
CD(val)	KSD	rs3184504	SH2B3	missense	12	111884608	C	T	-0.067651	0.0119969	1.71e-08	0.5074	20883	0.0215	0.0214	0.3155	0.5912	218414	31.7988
CD(val)	KSD	rs6561151	LINC00284	intron	13	44484706	A	G	0.147148	0.0142318	4.68e-25	0.2235	20883	0.0506	0.0264	0.0546903	0.2001	218414	106.903
CD(val)	KSD	rs9554587	UBAC2	downstream	13	100040654	G	A	-0.0951561	0.0146501	8.29e-11	0.2242	20883	-0.0014	0.031	0.9631	0.1324	218414	42.1883
CD(val)	KSD	rs9594766	RP11-413N19.2	intron	13	43040043	A	G	-0.0735547	0.0121434	1.39e-09	0.5294	20883	0.0365	0.0217	0.0923698	0.614	218414	36.6894
CD(val)	KSD	rs915286	LINC00598	intron	13	40695992	A	G	0.066645	0.0119709	2.59e-08	0.5488	20883	-0.0256	0.0212	0.227	0.4702	218414	30.9943
CD(val)	KSD	rs11159833	GPR65	intron	14	88476004	T	C	0.155227	0.0207601	7.59e-14	0.08681	20883	0.0171	0.0384	0.655799	0.08106	218414	55.9082
CD(val)	KSD	rs1569328	FOS	upstream	14	75741751	T	C	-0.109215	0.0167191	6.47e-11	0.1702	20883	-0.0131	0.0275	0.6336	0.179	218414	42.6716
CD(val)	KSD	rs17293632	SMAD3	intron	15	67442596	T	C	0.128384	0.0139602	3.7e-20	0.2364	20883	-0.006	0.0241	0.8039	0.2625	218414	84.5743
CD(val)	KSD	rs72727394	RASGRP1	intron	15	38847022	T	C	0.103233	0.0149661	5.28e-12	0.2007	20883	0.0245	0.0263	0.3506	0.2046	218414	47.5795
CD(val)	KSD	rs7194886	NOD2	upstream	16	50725193	T	C	-0.226986	0.0121749	1.42e-77	0.4357	20883	0.0209	0.0212	0.3226	0.4886	218414	347.59
CD(val)	KSD	rs6500315	RP11-21B23.3	intron	16	50508101	G	A	0.145539	0.0146056	2.18e-23	0.7753	20883	-0.0133	0.0295	0.653	0.848	218414	99.2933
CD(val)	KSD	rs26528	IL27	intron	16	28517709	C	T	0.119845	0.0122466	1.29e-22	0.4576	20883	0.033	0.0211	0.1177	0.5298	218414	95.7654
CD(val)	KSD	rs11117431	RP11-542M13.2	upstream	16	86015316	G	A	-0.14927	0.0164404	1.09e-19	0.1978	20883	-0.0024	0.0241	0.9209	0.2653	218414	82.4366
CD(val)	KSD	rs2270395	LINC02168	intergenic	16	50846832	T	C	0.124328	0.0144786	8.93e-18	0.7616	20883	-0.0364	0.023	0.1136	0.6947	218414	73.7369
CD(val)	KSD	rs1646019	RMI2	intron	16	11359680	T	C	-0.111379	0.013383	8.62e-17	0.303	20883	-0.0039	0.023	0.8654	0.3017	218414	69.2627
CD(val)	KSD	rs4795397	IKZF3	upstream	17	38023745	G	A	0.132338	0.0120311	3.84e-28	0.4713	20883	-0.0045	0.0211	0.8304	0.5185	218414	120.993
CD(val)	KSD	rs9889296	AC005549.3	intergenic	17	32570547	A	G	-0.143097	0.0137815	2.96e-25	0.2723	20883	-0.006	0.0223	0.7888	0.3362	218414	107.812
CD(val)	KSD	rs12949918	STAT3	intron	17	40526273	C	T	-0.104177	0.0123587	3.47e-17	0.4185	20883	0.0047	0.0214	0.8267	0.4204	218414	71.0556
CD(val)	KSD	rs1292053	TUBD1	missense	17	57963537	G	A	0.0911854	0.0118917	1.75e-14	0.442	20883	-0.0113	0.0213	0.595701	0.4338	218414	58.798
CD(val)	KSD	rs2847278	RP11-973H7.1	upstream	18	12778715	T	C	-0.167426	0.0159039	6.46e-26	0.841	20883	-0.0509	0.0297	0.0867201	0.8534	218414	110.825
CD(val)	KSD	rs7236492	NFATC1	intron	18	77220616	T	C	-0.0996611	0.017342	9.09e-09	0.1537	20883	-0.057	0.0266	0.0322099	0.1988	218414	33.0258
CD(val)	KSD	rs2024092	SBNO2	intron	19	1124031	A	G	0.147664	0.0143378	7.13e-25	0.2162	20883	0.0432	0.0251	0.0858203	0.232	218414	106.068
CD(val)	KSD	rs516246	FUT2	intron	19	49206172	T	C	0.114576	0.0123121	1.33e-20	0.4652	20883	0.0041	0.0218	0.852	0.3748	218414	86.601
CD(val)	KSD	rs35164067	CDC37	intron	19	10525181	A	G	-0.143373	0.015563	3.19e-20	0.2039	20883	-0.0201	0.0277	0.4673	0.1756	218414	84.8688
CD(val)	KSD	rs640466	LSM14A	intron	19	34670725	C	T	-0.0758092	0.0124963	1.31e-09	0.3739	20883	0.0107	0.0218	0.621999	0.3696	218414	36.8028
CD(val)	KSD	rs17694108	SLC7A10	intergenic	19	33731551	A	G	0.0795895	0.0134523	3.29e-09	0.2797	20883	0.0132	0.0222	0.5524	0.3482	218414	35.0041
CD(val)	KSD	rs6111031	SIRPB3P	intron	20	1682037	T	C	-0.282366	0.018121	9.61e-55	0.1591	20883	0.0009	0.0319	0.9763	0.125	218414	242.807
CD(val)	KSD	rs6062496	TNFRSF6B	intron	20	62329099	A	G	0.120078	0.0124099	3.82e-22	0.5694	20883	-0.0076	0.0221	0.7314	0.6445	218414	93.6247
CD(val)	KSD	rs6074022	LINC01754	intergenic	20	44740196	T	C	-0.0963211	0.0137745	2.7e-12	0.7497	20883	0.0364	0.0237	0.1256	0.7267	218414	48.898
CD(val)	KSD	rs259964	ZNF831	intron	20	57824309	G	A	-0.0713342	0.0119064	2.08e-09	0.5414	20883	-0.0079	0.0214	0.710901	0.5769	218414	35.8951
CD(val)	KSD	rs1297258	AJ006998.2	intron	21	16806709	T	C	-0.127246	0.0122169	2.11e-25	0.4249	20883	-0.0243	0.0215	0.2582	0.4056	218414	108.484
CD(val)	KSD	rs2284553	IFNGR2	intron	21	34776695	G	A	0.103192	0.0123247	5.63e-17	0.5904	20883	0.0623	0.0219	0.004469	0.63	218414	70.1034
CD(val)	KSD	rs2413583	AL031590.1	upstream	22	39659773	T	C	-0.210407	0.0168361	7.72e-36	0.1654	20883	-0.0231	0.0328	0.4813	0.1164	218414	156.184
CD(val)	KSD	rs727563	ACO2	intron	22	41867377	T	C	-0.0921252	0.014461	1.88e-10	0.7973	20883	-0.0648	0.0239	0.00672605	0.7341	218414	40.5845
CD, Crohn's disease; KSD, kidney stone disease; val, validation; SNP, single nucleotide polymorphism; Chr, chromosome; EA, effect alleles; NEA, non effect alleles; EAF, effect allele frequency; SE, standard error

## Sheet: Supp Table 7
Exposure	Outcome	SNP	Gene	Function	Chr	Position	EA	NEA	Betaexposure	SEexposure	p-valueexposure	EAFexposure	Samplesizeexposure	Betaoutcome	SEoutcome	p-valueoutcome	EAFoutcome	Samplesizeoutcome	F statistics
UC(val)	KSD	rs6426833	RP11-91K11.2	intergenic	1	20171860	A	G	0.232387	0.0125836	3.77e-76	0.536	27432	0.0124	0.0211	0.5561	0.5088	218414	341.047
UC(val)	KSD	rs7547569	RNU4ATAC4P	downstream	1	67731368	C	T	-0.495701	0.0291648	8.71e-65	0.06675	27432	-0.0107	0.0503	0.831	0.04773	218414	288.883
UC(val)	KSD	rs3024493	IL10	intron	1	206943968	A	C	0.226278	0.0163471	1.42e-43	0.1572	27432	-0.0104	0.0292	0.7217	0.1562	218414	191.603
UC(val)	KSD	rs1801274	FCGR2A	missense	1	161479745	G	A	-0.170896	0.012653	1.43e-41	0.4958	27432	-0.0072	0.0211	0.7338	0.5026	218414	182.422
UC(val)	KSD	rs59655222	C1orf106	intron	1	200875897	C	T	-0.166889	0.0143787	3.81e-31	0.2809	27432	0.0153	0.0257	0.5509	0.2129	218414	134.715
UC(val)	KSD	rs35223180	RP11-431K24.1	downstream	1	8185902	T	G	-0.141003	0.0175766	1.04e-15	0.1791	27432	0.0245	0.0242	0.3115	0.255	218414	64.3557
UC(val)	KSD	rs10910092	TNFRSF14	downstream	1	2501516	G	A	-0.0863506	0.0127821	1.42e-11	0.4676	27432	0.0347	0.0211	0.1006	0.4772	218414	45.638
UC(val)	KSD	rs111830527	RP11-415K20.2	downstream	1	22687173	A	G	-0.192324	0.0292804	5.09e-11	0.05254	27432	-0.0088	0.0928	0.9246	0.01247	218414	43.1433
UC(val)	KSD	rs12103	INTS11	synonymous	1	1249187	C	T	-0.0995588	0.0162944	9.96e-10	0.8166	27432	-0.0274	0.024	0.254	0.7357	218414	37.3321
UC(val)	KSD	rs4656958	ITLN1	upstream	1	160856964	G	A	0.0824158	0.0138702	2.82e-09	0.6821	27432	-0.0252	0.0225	0.2639	0.6788	218414	35.3066
UC(val)	KSD	rs16841904	DENND1B	intron	1	197701992	T	C	0.0860225	0.015305	1.9e-08	0.2028	27432	-0.0294	0.0298	0.3247	0.146	218414	31.5906
UC(val)	KSD	rs7608910	PUS10	intron	2	61204856	G	A	0.127099	0.0126851	1.25e-23	0.3909	27432	0.0319	0.0218	0.1433	0.3687	218414	100.391
UC(val)	KSD	rs4676410	GPR35	intron	2	241563739	A	G	0.142022	0.0157426	1.85e-19	0.2038	27432	0.0213	0.0239	0.373	0.2712	218414	81.3876
UC(val)	KSD	rs10185424	IL1R2	intergenic	2	102662888	G	T	-0.0965995	0.0125621	1.47e-14	0.5396	27432	-0.0331	0.0231	0.1514	0.6967	218414	59.1324
UC(val)	KSD	rs9941524	AC019330.1	intron	2	199499443	G	A	0.0977156	0.0127881	2.15e-14	0.4559	27432	0.0215	0.0212	0.3092	0.5318	218414	58.3869
UC(val)	KSD	rs1990760	IFIH1	missense	2	163124051	T	C	-0.0855732	0.0134145	1.78e-10	0.6085	27432	-0.0305	0.0214	0.1541	0.5849	218414	40.6936
UC(val)	KSD	rs11676348	SERPINE2	intergenic	2	219010146	T	C	0.0744362	0.0124232	2.08e-09	0.4763	27432	0.0239	0.0215	0.2662	0.4062	218414	35.9006
UC(val)	KSD	rs13430791	THADA	intron	2	43481013	A	G	0.105886	0.0186614	1.39e-08	0.1202	27432	0.0244	0.0408	0.550301	0.07114	218414	32.195
UC(val)	KSD	rs10460566	DNMT3A	intron	2	25483121	A	G	-0.0817673	0.0144699	1.6e-08	0.7611	27432	-0.0069	0.0276	0.8034	0.8229	218414	31.9322
UC(val)	KSD	rs4973341	NEU2	intergenic	2	228660362	T	C	0.073473	0.0131405	2.25e-08	0.6627	27432	-0.0319	0.025	0.2018	0.7701	218414	31.2631
UC(val)	KSD	rs3774937	NFKB1	intron	4	103434253	C	T	0.099276	0.0131621	4.61e-14	0.3257	27432	-0.0015	0.0221	0.9476	0.3488	218414	56.8903
UC(val)	KSD	rs13136827	KIAA1109	intron	4	123171318	C	T	-0.111814	0.0176452	2.35e-10	0.1622	27432	-0.0229	0.033	0.4872	0.1145	218414	40.155
UC(val)	KSD	rs56167332	AC008697.1	intron	5	158827769	A	C	0.141368	0.0131737	7.27e-27	0.3375	27432	-0.0024	0.023	0.9153	0.3056	218414	115.156
UC(val)	KSD	rs272882	SLC22A4	intron	5	131669161	T	G	0.145856	0.0138588	6.67e-26	0.6733	27432	-0.0368	0.0215	0.0866902	0.5851	218414	110.764
UC(val)	KSD	rs7711427	RP11-386E5.1	upstream	5	40417841	C	A	0.088938	0.0127983	3.67e-12	0.613	27432	-0.0067	0.0213	0.7533	0.5673	218414	48.2914
UC(val)	KSD	rs36070529	RNF145	intron	5	158619835	A	G	-0.091704	0.0160211	1.04e-08	0.1999	27432	-0.02	0.0295	0.4978	0.1515	218414	32.7636
UC(val)	KSD	rs3776414	DAP	intron	5	10689562	G	T	0.0704798	0.0128464	4.1e-08	0.3756	27432	0.0029	0.0231	0.8991	0.2984	218414	30.1
UC(val)	KSD	rs9271255	TBC1D22B	intergenic	6	32580357	T	C	-0.284959	0.013809	1.31e-94	0.732	27432	0	0.0267	0.9997	0.6688	218414	425.834
UC(val)	KSD	rs7738430	DDX39B	intron	6	31508836	C	T	0.367964	0.0340763	3.51e-27	0.02624	27432	0.0799	0.0473	0.0912893	0.0532	218414	116.602
UC(val)	KSD	rs6920220	RP11-95M15.1	intron	6	138006504	A	G	0.146936	0.015222	4.78e-22	0.2086	27432	0.0032	0.0269	0.9065	0.1888	218414	93.1779
UC(val)	KSD	rs9271858	-	-	6	32600288	G	A	0.122709	0.0129368	2.42e-21	0.511	27432	0.0079	0.0287	0.7822	0.3311	218414	89.9703
UC(val)	KSD	rs34659678	TRAF3IP2	5_prime_UTR	6	111888540	T	C	0.209947	0.0250948	5.95e-17	0.05734	27432	0.0041	0.0435	0.9253	0.06317	218414	69.9926
UC(val)	KSD	rs2516440	HCP5	intron	6	31440497	A	G	-0.0997745	0.0137762	4.4e-13	0.3222	27432	0.039	0.0252	0.1223	0.358	218414	52.4542
UC(val)	KSD	rs4947328	NCR3	upstream	6	31561747	G	A	0.239455	0.038129	3.38e-10	0.02366	27432	-0.0388	0.0504	0.4417	0.04651	218414	39.44
UC(val)	KSD	rs4712520	CDKAL1	intron	6	20640871	C	T	0.0929892	0.0166206	2.21e-08	0.8182	27432	0.0101	0.0257	0.6948	0.7855	218414	31.302
UC(val)	KSD	rs4380874	PIGCP2	intergenic	7	107480315	C	T	-0.130874	0.0126952	6.43e-25	0.5907	27432	0.0348	0.0217	0.1091	0.614	218414	106.274
UC(val)	KSD	rs1182188	GNA12	intron	7	2869985	C	T	-0.107615	0.0137507	5.03e-15	0.2989	27432	0.0066	0.022	0.7651	0.361	218414	61.2486
UC(val)	KSD	rs4728142	IRF5	upstream	7	128573967	A	G	0.0969671	0.0126655	1.92e-14	0.439	27432	-0.0416	0.0214	0.0518299	0.4198	218414	58.6144
UC(val)	KSD	rs76546301	RNU6-1091P	upstream	7	50498389	A	G	0.26496	0.0410174	1.05e-10	0.01822	27432	0.1539	0.093	0.0978408	0.01284	218414	41.7277
UC(val)	KSD	rs1077773	RP11-507K12.1	intron	7	17442679	A	G	0.0721282	0.012398	5.96e-09	0.5238	27432	-0.0411	0.0211	0.0521003	0.5109	218414	33.846
UC(val)	KSD	rs12718244	C7orf72	intron	7	50175654	A	G	0.0717762	0.0126545	1.41e-08	0.4081	27432	-0.0082	0.0231	0.723701	0.2932	218414	32.1715
UC(val)	KSD	rs13255292	PVT1	intron	8	129076573	T	C	-0.075463	0.0137225	3.82e-08	0.3284	27432	-0.0065	0.0224	0.7724	0.3424	218414	30.2414
UC(val)	KSD	rs10758669	JAK2	-	9	4981602	A	C	-0.143218	0.0128828	1.04e-28	0.6504	27432	-0.0006	0.022	0.9792	0.6418	218414	123.588
UC(val)	KSD	rs11793497	SNAPC4	intron	9	139271850	G	A	0.134108	0.0125921	1.74e-26	0.423	27432	-0.0043	0.0213	0.8385	0.417	218414	113.426
UC(val)	KSD	rs4366152	TNFSF15	intron	9	117564875	C	T	0.120371	0.0135814	7.79e-19	0.68	27432	-0.0143	0.0232	0.5364	0.7077	218414	78.5515
UC(val)	KSD	rs4743820	LINC00484	intron	9	93928416	T	C	0.0809228	0.0137572	4.05e-09	0.7019	27432	0.036	0.0225	0.1092	0.666	218414	34.6004
UC(val)	KSD	rs10748783	RP11-129J12.1	upstream	10	101285872	A	C	-0.164756	0.0126394	7.73e-39	0.5237	27432	-0.0441	0.0211	0.0366902	0.5295	218414	169.914
UC(val)	KSD	rs10761659	ZNF365	intergenic	10	64445564	G	A	0.117315	0.0126238	1.5e-20	0.5399	27432	-0.0215	0.0211	0.3094	0.5286	218414	86.3628
UC(val)	KSD	rs4747886	PFKFB3	intergenic	10	6176166	T	C	0.0738479	0.0128701	9.58e-09	0.4081	27432	0.0176	0.0216	0.4148	0.3978	218414	32.924
UC(val)	KSD	rs2497318	EIF2S2P3	upstream	10	94432000	T	C	-0.0714375	0.0125164	1.15e-08	0.4504	27432	-0.0176	0.0212	0.4081	0.4498	218414	32.5757
UC(val)	KSD	rs59418206	CUL2	intron	10	35331624	A	G	0.0735513	0.012978	1.45e-08	0.3508	27432	-0.0599	0.0218	0.00603295	0.3738	218414	32.1192
UC(val)	KSD	rs2274351	SUFU	intron	10	104264107	T	C	0.0710979	0.0130334	4.9e-08	0.5373	27432	0.0211	0.0211	0.3172	0.5224	218414	29.7576
UC(val)	KSD	rs12796489	CARS	missense	11	3059360	A	C	-0.67649	0.0559623	1.22e-33	0.02286	27432	0.1107	0.1585	0.4849	0.004327	218414	146.127
UC(val)	KSD	rs61893460	RP11-672A2.7	intergenic	11	76291154	A	G	0.121119	0.0125424	4.6e-22	0.4447	27432	0.006	0.0215	0.781101	0.4064	218414	93.2531
UC(val)	KSD	rs661054	NXPE1	intron	11	114430410	G	A	-0.124858	0.0135529	3.18e-20	0.3408	27432	-0.0337	0.0217	0.1202	0.3922	218414	84.8728
UC(val)	KSD	rs483905	MAML2	intron	11	96023427	A	G	0.0849927	0.0135107	3.16e-10	0.289	27432	-0.0137	0.0256	0.5924	0.2157	218414	39.5738
UC(val)	KSD	rs11229555	GLYAT	intron	11	58408687	T	G	-0.0823351	0.0144507	1.21e-08	0.2515	27432	0.0039	0.0241	0.87	0.2774	218414	32.4633
UC(val)	KSD	rs11230563	CD6	missense	11	60776209	T	C	-0.0750666	0.0133556	1.9e-08	0.348	27432	0.0341	0.0245	0.1648	0.2483	218414	31.5912
UC(val)	KSD	rs12318183	IFNG-AS1	intron	12	68503836	A	C	0.162178	0.0126604	1.44e-37	0.3854	27432	-0.0252	0.0226	0.264	0.3237	218414	164.093
UC(val)	KSD	rs76904798	LRRK2	intron	12	40614434	T	C	0.104624	0.0176013	2.78e-09	0.1368	27432	-0.0863	0.0365	0.0181401	0.09142	218414	35.3324
UC(val)	KSD	rs1359946	RP11-545M8.4	downstream	13	27536972	A	G	0.131438	0.0158185	9.64e-17	0.1824	27432	-0.026	0.0277	0.3468	0.1756	218414	69.0417
UC(val)	KSD	rs941823	LINC00598	intron	13	41013977	C	T	0.108669	0.0146906	1.39e-13	0.7509	27432	0.006	0.0238	0.8004	0.7288	218414	54.7183
UC(val)	KSD	rs55808324	GALC	intron	14	88444752	A	G	0.127209	0.021035	1.47e-09	0.09318	27432	0.0063	0.0381	0.8688	0.08254	218414	36.5722
UC(val)	KSD	rs11150589	ITGAL	upstream	16	30482494	C	T	-0.0798521	0.0127057	3.28e-10	0.5268	27432	-0.0203	0.0215	0.345	0.5647	218414	39.498
UC(val)	KSD	rs11641184	LITAF	intron	16	11704651	A	C	0.0780232	0.0124939	4.24e-10	0.4762	27432	0.002	0.0212	0.9252	0.4725	218414	38.9988
UC(val)	KSD	rs79045992	RPL35AP33	intergenic	16	68518992	A	G	0.118093	0.02083	1.43e-08	0.1033	27432	-0.049	0.0387	0.2058	0.08171	218414	32.1418
UC(val)	KSD	rs7404095	PRKCB	intron	16	23864590	C	T	0.0717686	0.0126826	1.52e-08	0.5796	27432	-0.0385	0.022	0.0795701	0.6365	218414	32.0223
UC(val)	KSD	rs4795397	IKZF3	upstream	17	38023745	G	A	0.139853	0.012577	1.01e-28	0.4713	27432	-0.0045	0.0211	0.8304	0.5185	218414	123.649
UC(val)	KSD	rs17780256	SLC39A11	3_prime_UTR	17	70642923	C	A	-0.115389	0.0160316	6.13e-13	0.1927	27432	0.0065	0.0281	0.8174	0.1699	218414	51.8054
UC(val)	KSD	rs9891119	STAT3	intron	17	40507980	C	A	-0.0895467	0.0133101	1.72e-11	0.3536	27432	-0.012	0.0217	0.5811	0.3825	218414	45.2623
UC(val)	KSD	rs8096327	PTPN2	intron	18	12887750	G	A	0.093806	0.0127914	2.24e-13	0.3839	27432	0.0167	0.0222	0.4524	0.348	218414	53.7805
UC(val)	KSD	rs7240004	CTIF	intergenic	18	46395022	G	A	-0.0823655	0.0130179	2.5e-10	0.3795	27432	0.0194	0.0219	0.3752	0.3782	218414	40.0321
UC(val)	KSD	rs17694108	SLC7A10	intergenic	19	33731551	A	G	0.0958444	0.0139396	6.17e-12	0.2797	27432	0.0132	0.0222	0.5524	0.3482	218414	47.2751
UC(val)	KSD	rs12720356	TYK2	missense	19	10469975	C	A	0.153279	0.0227683	1.67e-11	0.08572	27432	-0.028	0.0384	0.4652	0.08215	218414	45.3215
UC(val)	KSD	rs11083840	PTGIR	downstream	19	47119910	G	T	0.0691316	0.0125262	3.41e-08	0.4025	27432	0	0.0222	0.9997	0.3422	218414	30.4589
UC(val)	KSD	rs6111031	SIRPB3P	intron	20	1682037	T	C	-0.260863	0.0190685	1.33e-42	0.1591	27432	0.0009	0.0319	0.9763	0.125	218414	187.151
UC(val)	KSD	rs6062496	TNFRSF6B	intron	20	62329099	A	G	0.113898	0.0128769	9.14e-19	0.5694	27432	-0.0076	0.0221	0.7314	0.6445	218414	78.2365
UC(val)	KSD	rs4812833	LINC01620	intron	20	43068996	A	G	0.103346	0.0125571	1.87e-16	0.5188	27432	-0.0363	0.0216	0.0933491	0.5908	218414	67.7343
UC(val)	KSD	rs913678	RP13-379L11.3	intergenic	20	48955424	C	T	-0.0757579	0.013301	1.23e-08	0.3293	27432	-0.0401	0.0223	0.0714003	0.3497	218414	32.4405
UC(val)	KSD	rs2836883	PCP4	intergenic	21	40466744	A	G	-0.227134	0.0147424	1.47e-53	0.2728	27432	0.0273	0.0245	0.2646	0.2475	218414	237.371
UC(val)	KSD	rs1297256	AJ006998.2	intron	21	16805676	T	C	-0.10106	0.0127351	2.1e-15	0.4249	27432	-0.0247	0.0214	0.2491	0.4056	218414	62.9729
UC(val)	KSD	rs9611131	SCUBE1	intergenic	22	39662480	C	T	-0.142696	0.0181548	3.84e-15	0.1477	27432	-0.0087	0.0327	0.7901	0.1178	218414	61.779
UC, ulcerative colitis; KSD, kidney stone disease; val, validation; SNP, single nucleotide polymorphism; Chr, chromosome; EA, effect alleles; NEA, non effect alleles; EAF, effect allele frequency; SE, standard error

## Sheet: Supp Table 8
Exposure	Outcome	SNP	Chr	Position	EA	NEA	Betaexposure	SEexposure	p-valueexposure	EAFexposure	Samplesizeexposure	Betaoutcome	SEoutcome	p-valueoutcome	EAFoutcome	Samplesizeoutcome	F statistics
KSD	IBD	rs1256328	1	21896767	T	C	0.1585	0.034	3.03e-06	0.1077	NA	-0.0024	0.0167	0.8852	NA	59957	21.7321
KSD	IBD	rs28367987	1	21583388	C	T	0.2485	0.0471	1.32e-07	0.05534	NA	-0.0558	0.0407	0.1702	NA	59957	27.8363
KSD	IBD	rs6667242	1	21826566	G	A	0.1995	0.0321	5.38e-10	0.1263	NA	-0.0195	0.0202	0.3343	NA	59957	38.6256
KSD	IBD	rs884127	1	220082150	A	G	-0.1006	0.0211	1.93e-06	0.4581	NA	-0.0011	0.0129	0.9307	NA	59957	22.7317
KSD	IBD	rs11923970	3	28086373	T	G	1.3494	0.2925	3.95e-06	0.001531	NA	0.1691	0.0606	0.00525606	NA	59957	21.2828
KSD	IBD	rs2019065	3	52809525	C	T	0.0995	0.0214	3.21e-06	0.4183	NA	-0.016	0.0127	0.2086	NA	59957	21.6182
KSD	IBD	rs74780677	3	48601774	G	A	-0.2458	0.0418	4.18e-09	0.07279	NA	0.1042	0.0521	0.0456205	NA	59957	34.5789
KSD	IBD	rs77714562	3	124254438	G	T	0.137	0.0277	7.56e-07	0.1777	NA	-0.011	0.0178	0.5348	NA	59957	24.4614
KSD	IBD	rs9819549	3	58506522	A	G	0.1475	0.0318	3.63e-06	0.1258	NA	0.0166	0.0214	0.4373	NA	59957	21.5144
KSD	IBD	rs12503111	4	77503120	G	T	-0.1006	0.0212	2.1e-06	0.476	NA	-0.0073	0.0124	0.5528	NA	59957	22.5177
KSD	IBD	rs6900246	6	65442771	T	C	0.1406	0.0302	3.34e-06	0.8563	NA	0.0125	0.0186	0.5018	NA	59957	21.6749
KSD	IBD	rs729761	6	43804571	G	T	-0.1061	0.0232	4.97e-06	0.697	NA	-0.0191	0.0141	0.1733	NA	59957	20.9149
KSD	IBD	rs111396769	7	70968475	A	G	0.2104	0.0458	4.32e-06	0.05824	NA	0.0433	0.0251	0.0848594	NA	59957	21.1038
KSD	IBD	rs76335789	9	138857393	A	G	0.1214	0.0258	2.43e-06	0.2207	NA	0.0351	0.0157	0.02557	NA	59957	22.141
KSD	IBD	rs117907110	10	61741399	G	A	0.2756	0.06	4.37e-06	0.03234	NA	0.0097	0.0377	0.798	NA	59957	21.0987
KSD	IBD	rs147568240	11	32113309	A	G	1.1684	0.2526	3.73e-06	0.002196	NA	0.0805	0.0703	0.2521	NA	59957	21.3952
KSD	IBD	rs508996	11	66456933	T	C	-0.1173	0.0245	1.7e-06	0.7529	NA	0.0222	0.0142	0.1174	NA	59957	22.9226
KSD	IBD	rs9561996	13	96607180	T	C	0.1126	0.0213	1.31e-07	0.4342	NA	0.0036	0.0125	0.7712	NA	59957	27.9459
KSD	IBD	rs144130511	16	8925696	A	G	0.2339	0.0505	3.67e-06	0.04703	NA	-0.0414	0.0437	0.3431	NA	59957	21.4525
KSD	IBD	rs1010269	17	59448945	G	A	0.1559	0.0278	1.95e-08	0.8199	NA	-0.0135	0.0166	0.4168	NA	59957	31.4487
KSD	IBD	rs55985465	17	73757893	A	G	-0.1941	0.042	3.79e-06	0.06978	NA	-0.0207	0.0234	0.3773	NA	59957	21.3576
KSD	IBD	rs11081031	18	3309969	G	A	-0.2826	0.061	3.57e-06	0.03331	NA	0.0517	0.0674	0.4427	NA	59957	21.4627
KSD	IBD	rs6123359	20	52714706	G	A	0.1628	0.0332	9.4e-07	0.1148	NA	-0.0162	0.0213	0.4453	NA	59957	24.0454
KSD	IBD	rs2776288	21	37818871	G	A	-0.1269	0.0223	1.19e-08	0.3503	NA	0.0077	0.0129	0.5477	NA	59957	32.3827
KSD	IBD	rs7280494	21	16719240	A	G	0.1378	0.0293	2.58e-06	0.1546	NA	0.0351	0.0186	0.0586503	NA	59957	22.1189
KSD	IBD	rs9608071	22	23474085	T	G	0.1534	0.0265	6.84e-09	0.2002	NA	0.0029	0.0136	0.8287	NA	59957	33.5088
KSD, kidney stone disease; IBD, inflammatory bowel disease; SNP, single nucleotide polymorphism; Chr, chromosome; EA, effect alleles; NEA, non effect alleles; EAF, effect allele frequency; SE, standard error

## Sheet: Supp Table 9
Exposure	Outcome	SNP	Chr	Position	EA	NEA	Betaexposure	SEexposure	p-valueexposure	EAFexposure	Samplesizeexposure	Betaoutcome	SEoutcome	p-valueoutcome	EAFoutcome	Samplesizeoutcome	F statistics
KSD	CD	rs1256328	1	21896767	T	C	0.1585	0.034	3.03e-06	0.1077	NA	0.0181	0.0215	0.3987	NA	40266	21.7321
KSD	CD	rs28367987	1	21583388	C	T	0.2485	0.0471	1.32e-07	0.05534	NA	0.0035	0.0519	0.9455	NA	40266	27.8363
KSD	CD	rs6667242	1	21826566	G	A	0.1995	0.0321	5.38e-10	0.1263	NA	-0.0323	0.0261	0.2145	NA	40266	38.6256
KSD	CD	rs884127	1	220082150	A	G	-0.1006	0.0211	1.93e-06	0.4581	NA	-0.0392	0.0168	0.0193602	NA	40266	22.7317
KSD	CD	rs11923970	3	28086373	T	G	1.3494	0.2925	3.95e-06	0.001531	NA	0.2086	0.077	0.00670595	NA	40266	21.2828
KSD	CD	rs2019065	3	52809525	C	T	0.0995	0.0214	3.21e-06	0.4183	NA	-0.0128	0.0165	0.4374	NA	40266	21.6182
KSD	CD	rs74780677	3	48601774	G	A	-0.2458	0.0418	4.18e-09	0.07279	NA	0.0697	0.0673	0.3008	NA	40266	34.5789
KSD	CD	rs77714562	3	124254438	G	T	0.137	0.0277	7.56e-07	0.1777	NA	-0.0166	0.0229	0.4696	NA	40266	24.4614
KSD	CD	rs9819549	3	58506522	A	G	0.1475	0.0318	3.63e-06	0.1258	NA	0.003	0.0282	0.916	NA	40266	21.5144
KSD	CD	rs12503111	4	77503120	G	T	-0.1006	0.0212	2.1e-06	0.476	NA	-0.0027	0.016	0.8639	NA	40266	22.5177
KSD	CD	rs6900246	6	65442771	T	C	0.1406	0.0302	3.34e-06	0.8563	NA	-0.0029	0.0241	0.9033	NA	40266	21.6749
KSD	CD	rs729761	6	43804571	G	T	-0.1061	0.0232	4.97e-06	0.697	NA	-0.0233	0.0184	0.2056	NA	40266	20.9149
KSD	CD	rs111396769	7	70968475	A	G	0.2104	0.0458	4.32e-06	0.05824	NA	-0.0131	0.0328	0.6888	NA	40266	21.1038
KSD	CD	rs76335789	9	138857393	A	G	0.1214	0.0258	2.43e-06	0.2207	NA	0.0198	0.0204	0.3308	NA	40266	22.141
KSD	CD	rs117907110	10	61741399	G	A	0.2756	0.06	4.37e-06	0.03234	NA	-0.0556	0.0494	0.2603	NA	40266	21.0987
KSD	CD	rs147568240	11	32113309	A	G	1.1684	0.2526	3.73e-06	0.002196	NA	0.0835	0.0905	0.356	NA	40266	21.3952
KSD	CD	rs508996	11	66456933	T	C	-0.1173	0.0245	1.7e-06	0.7529	NA	0.0147	0.0182	0.4183	NA	40266	22.9226
KSD	CD	rs9561996	13	96607180	T	C	0.1126	0.0213	1.31e-07	0.4342	NA	-0.0024	0.0161	0.884	NA	40266	27.9459
KSD	CD	rs144130511	16	8925696	A	G	0.2339	0.0505	3.67e-06	0.04703	NA	0.0007	0.0567	0.9895	NA	40266	21.4525
KSD	CD	rs1010269	17	59448945	G	A	0.1559	0.0278	1.95e-08	0.8199	NA	0.0097	0.0216	0.654	NA	40266	31.4487
KSD	CD	rs55985465	17	73757893	A	G	-0.1941	0.042	3.79e-06	0.06978	NA	-0.0065	0.0298	0.8272	NA	40266	21.3576
KSD	CD	rs11081031	18	3309969	G	A	-0.2826	0.061	3.57e-06	0.03331	NA	-0.008	0.0894	0.9286	NA	40266	21.4627
KSD	CD	rs6123359	20	52714706	G	A	0.1628	0.0332	9.4e-07	0.1148	NA	-0.0223	0.0269	0.4068	NA	40266	24.0454
KSD	CD	rs2776288	21	37818871	G	A	-0.1269	0.0223	1.19e-08	0.3503	NA	0.0333	0.0165	0.0443404	NA	40266	32.3827
KSD	CD	rs7280494	21	16719240	A	G	0.1378	0.0293	2.58e-06	0.1546	NA	0.0436	0.024	0.06887	NA	40266	22.1189
KSD	CD	rs9608071	22	23474085	T	G	0.1534	0.0265	6.84e-09	0.2002	NA	-0.0143	0.0176	0.4167	NA	40266	33.5088
KSD, kidney stone disease; CD, Crohn's disease; SNP, single nucleotide polymorphism; Chr, chromosome; EA, effect alleles; NEA, non effect alleles; EAF, effect allele frequency; SE, standard error

[truncated: 1 more sheets: Supp Table 10]
